# Supplementary material for: Cold-responsive miRNAs and their target genes in the wild eggplant species Solanum aculeatissimum
Source: BMC Genomics. 2017 Dec 29;18:1000. doi: 10.1186/s12864-017-4341-y (PMC5747154; doi:10.1186/s12864-017-4341-y)
Supplement: Supplementary file 2 — New miRNA prediction and sequence analysis. Significant novel miRNAs match different time periods. (XLSX 71 kb) [file 12864_2017_4341_MOESM2_ESM.xlsx]

## Sheet: Table S1.1
Table S1.1 new miRNA prediction and sequence analysis
Sample	Number of unique novel miRNA	Number of total novel miRNA
0h	60	10783
2h	70	30102
6h	72	14374
12h	73	13894
24h	78	17682
Id	location	mfe	Id(5p)	Id(3p)	count	count(5p)	count(3p)	seq	struct	seq(5p)	seq(3p)
0h2-m0001	CL1148.Contig2_qie:1:114:-	-48.1	-	0h2-m0001-3p	34	-	33	TGTTGCTCGGAATCTTCAAAAATATCGACAGGTGCGTGTCGGATCCTCCCAAAACAGTGTATTTTTTAAGGATCCGTCACGGGTACAGCAGCATTTTTGGAGAGTCCGAGCAAC	.((((((((((.(((((((((((.........(.((((.((((((((...((((........))))..)))))))).)))).).........))))))))))).))))))))))	-	TTTTTGGAGAGTCCGAGCAAC
0h2-m0002	CL1148.Contig3_qie:1:114:-	-48.1	-	0h2-m0002-3p	34	-	33	TGTTGCTCGGAATCTTCAAAAATATCGACAGGTGCGTGTCGGATCCTCCCAAAACAGTGTATTTTTTAAGGATCCGTCACGGGTACAGCAGCATTTTTGGAGAGTCCGAGCAAC	.((((((((((.(((((((((((.........(.((((.((((((((...((((........))))..)))))))).)))).).........))))))))))).))))))))))	-	TTTTTGGAGAGTCCGAGCAAC
0h2-m0003	CL2226.Contig1_qie:1:120:-	-50.8	-	0h2-m0003-3p	8	-	8	TATGTTGCTCGGAATCTGCAAAAATGTCATCGGGTGAGTGTCAGATCCTCCAAAAATAATGTATATTTTGAAGGATCAGACACGGGTGCGGCAACAGTTTTGGAGAGTCCGAGCAACTTA	...((((((((((.(((.(((((.(((..(((.(...(((((.((((((.(((((..........))))).)))))).)))))...).)))..))).))))).))).))))))))))...	-	TTTTGGAGAGTCCGAGCAACT
0h2-m0004	CL3210.Contig1_qie:1203:1547:+	-123.6	0h2-m0004-5p	-	5	5	-	GCAGAAATCACATTGCGTGAGCATCCGTTGGGACCATCGCAATGCTTTGTTTTAATTAAACAGTCGGATTCCCCTTGTCCGTACCAGTTCTGAGTTGGCTGTTCGACGCCCGGGGAAGGCCCCAGAAGGAACCGTTCCCAGTCCGTCCCCCGGCCGGCACGCGGCGACCCGCTCTCGCCGCGGGAGCAGCTCGAGCAGTCCACCGACAGCCGACGGGTTCGGGACTGGGACCCCCGTGCCCAGCCCTCAGAGCCAATCCTTTTCCCGAAGTTACGGATCCATTTTGCCGACTTCCCTTGCCTACATTGTTCCATCGACCAGAGGCTGTTCACCTTGGAGACCTGA	.(((...((.((..(.(((((((.((.((((.......((((((...(((((.....)))))(((((.........(((((((...((((((((..(((((......((.(((((..((..((....))..))..(((((((((....((((..((((...(((.(((..((((..((.((....)).))..)))).)))..)))...)))).))))....))))))))).))))).)).))))))))))))).....((((....)))).)))))))........)))))............))))))........)))).)).)))))))).))))...))).	CATTGCGTGAGCATCCGTTGG	-
0h2-m0005	CL3550.Contig1_qie:583:757:+	-36.1	0h2-m0005-5p	-	14	14	-	AAAATTGGAATACTTTAGGTGTGTTTTTGACCCTTCGCTCATTAAAAATTGTTCTTAGTAAATCAGGATAAAAAAGGACTCGTAAAATCGGGCCCTTCTCTGGACCTTGCACATAGCGAGAGCTTTAGTATACCGGGCTTGCCCAAGAATTATATGTGCTTGGTATTGCAAAGTC	....(((.((((((.((.(((((((((((.......((((........(((((((.........)))))))..((((.((((......)))).))))..(((((((((((.....))))).).)))))......)))).....)))))).))))).))...)))))).)))....	TACTTTAGGTGTGTTTTTGAC	-
0h2-m0006	CL3550.Contig2_qie:198:372:+	-36.1	0h2-m0006-5p	-	14	14	-	AAAATTGGAATACTTTAGGTGTGTTTTTGACCCTTCGCTCATTAAAAATTGTTCTTAGTAAATCAGGATAAAAAAGGACTCGTAAAATCGGGCCCTTCTCTGGACCTTGCACATAGCGAGAGCTTTAGTATACCGGGCTTGCCCAAGAATTATATGTGCTTGGTATTGCAAAGTC	....(((.((((((.((.(((((((((((.......((((........(((((((.........)))))))..((((.((((......)))).))))..(((((((((((.....))))).).)))))......)))).....)))))).))))).))...)))))).)))....	TACTTTAGGTGTGTTTTTGAC	-
0h2-m0007	CL3562.Contig1_qie:2437:2561:+	-62.3	0h2-m0007-5p	0h2-m0007-3p	527	109	410	TTTGGATTTATCTCATAATGAATGCAACGTCATATACCATCAACACTCAGAAACTCAATTGAGGTTAAATCTCTGAGTGATGATGGTATATGACCTTGCAATTCACTGTGAGATAAATTTAGTAC	.((((((((((((((((.(((((((((.((((((((((((((.((((((((..(((....)))........)))))))).)))))))))))))).)))).))))).))))))))))))))))...	AATGCAACGTCATATACCATC	TGGTATATGACCTTGCAATTCA
0h2-m0008	CL3562.Contig2_qie:2335:2459:+	-62.3	0h2-m0008-5p	0h2-m0008-3p	527	109	410	TTTGGATTTATCTCATAATGAATGCAACGTCATATACCATCAACACTCAGAAACTCAATTGAGGTTAAATCTCTGAGTGATGATGGTATATGACCTTGCAATTCACTGTGAGATAAATTTAGTAC	.((((((((((((((((.(((((((((.((((((((((((((.((((((((..(((....)))........)))))))).)))))))))))))).)))).))))).))))))))))))))))...	AATGCAACGTCATATACCATC	TGGTATATGACCTTGCAATTCA
0h2-m0009	CL3562.Contig3_qie:2534:2658:+	-62.3	0h2-m0009-5p	0h2-m0009-3p	527	109	410	TTTGGATTTATCTCATAATGAATGCAACGTCATATACCATCAACACTCAGAAACTCAATTGAGGTTAAATCTCTGAGTGATGATGGTATATGACCTTGCAATTCACTGTGAGATAAATTTAGTAC	.((((((((((((((((.(((((((((.((((((((((((((.((((((((..(((....)))........)))))))).)))))))))))))).)))).))))).))))))))))))))))...	AATGCAACGTCATATACCATC	TGGTATATGACCTTGCAATTCA
0h2-m0010	CL3562.Contig4_qie:2636:2760:+	-62.3	0h2-m0010-5p	0h2-m0010-3p	527	109	410	TTTGGATTTATCTCATAATGAATGCAACGTCATATACCATCAACACTCAGAAACTCAATTGAGGTTAAATCTCTGAGTGATGATGGTATATGACCTTGCAATTCACTGTGAGATAAATTTAGTAC	.((((((((((((((((.(((((((((.((((((((((((((.((((((((..(((....)))........)))))))).)))))))))))))).)))).))))).))))))))))))))))...	AATGCAACGTCATATACCATC	TGGTATATGACCTTGCAATTCA
0h2-m0011	CL4038.Contig1_qie:4087:4212:-	-22.2	0h2-m0011-5p	-	11	11	-	AAAGAAAATTGAATTATAGGAAAGAAAAAGAACAAAAAAAGAAAAAGGAAGAAAAAAACAACGACATCTCTCCTTTTTGCTTTTGCAATTAGATTCTTTTCTTTCTATTTTGATTTATTTTATTTC	.....(((.(((((((..((((((((((.((((...((((((((((((((((..............))).)))))))).))))).......).)))))))))))))....))))))).))).....	GAATTATAGGAAAGAAAAAGAAC	-
0h2-m0012	CL405.Contig4_qie:181:431:+	-58.1	0h2-m0012-5p	-	37	37	-	TAACTTACCACTATATCATCGATTCTCGAAGAGTGTGGCTGCCTGAATGCTCTTGCTGCACCACATTGATGTGGTTGGTCATTAGTGTTGAATGAATGATTTGAACCTGGAAATGAACGAGACAAGAACACTTGGTAATGTAATTCTGCACTTCTGAGGCTCAAGTTTTGCTGGTACCTAAATGTGGTTAGTGTGTTTATGTTGTTACCCATTTGTAATCTTTTGGATTTAATGATGAAGTTGGTATGTAA	..((.(((((((.((((((.((.(((.(((((..(((((.((.(((((((.((.(((((((((((....)))))....(((((((.(((.((........)).))))))...)))).((((((..((.(.(((((...((((....))))...)))))).))..))))))............)))))).)).))))))).)).)))))..........))))).))).)).)))))).)).))))).))..	CTATATCATCGATTCTCGAAG	-
0h2-m0013	CL4054.Contig1_qie:181:366:-	-73.9	0h2-m0013-5p	0h2-m0013-3p	206	54	152	TCCATTTGTTGCGGCGGTCTCTAATTCGCTTGGTGCAGGTCGGGACTCATTCGCCGGCGCCGGAAGTGACAGCAGCGGTAGTGACGGTGTACGGCGGAGATGTTTAATGAATAGATGTGGATATGCGGCGAAATTTGTGTCCTGCCTTGCATCAACTGAATTGGAGATAGCTGTGAAATTGAATTG	........(((((((.((((((((((((.((((((((((.((((((.(((((((((.(((((...((.((.((....)).)).))......)))))...(((((((((......)).))))))).)))))))...)).)))))).)))))))))).)))))))))))).)))))))..........	CTAATTCGCTTGGTGCAGGTC	CTTGCATCAACTGAATTGGAG
0h2-m0014	CL4054.Contig2_qie:1176:1361:-	-73.9	0h2-m0014-5p	0h2-m0014-3p	206	54	152	TCCATTTGTTGCGGCGGTCTCTAATTCGCTTGGTGCAGGTCGGGACTCATTCGCCGGCGCCGGAAGTGACAGCAGCGGTAGTGACGGTGTACGGCGGAGATGTTTAATGAATAGATGTGGATATGCGGCGAAATTTGTGTCCTGCCTTGCATCAACTGAATTGGAGATAGCTGTGAAATTGAATTG	........(((((((.((((((((((((.((((((((((.((((((.(((((((((.(((((...((.((.((....)).)).))......)))))...(((((((((......)).))))))).)))))))...)).)))))).)))))))))).)))))))))))).)))))))..........	CTAATTCGCTTGGTGCAGGTC	CTTGCATCAACTGAATTGGAG
0h2-m0015	CL4054.Contig4_qie:941:1126:-	-73.9	0h2-m0015-5p	0h2-m0015-3p	206	54	152	TCCATTTGTTGCGGCGGTCTCTAATTCGCTTGGTGCAGGTCGGGACTCATTCGCCGGCGCCGGAAGTGACAGCAGCGGTAGTGACGGTGTACGGCGGAGATGTTTAATGAATAGATGTGGATATGCGGCGAAATTTGTGTCCTGCCTTGCATCAACTGAATTGGAGATAGCTGTGAAATTGAATTG	........(((((((.((((((((((((.((((((((((.((((((.(((((((((.(((((...((.((.((....)).)).))......)))))...(((((((((......)).))))))).)))))))...)).)))))).)))))))))).)))))))))))).)))))))..........	CTAATTCGCTTGGTGCAGGTC	CTTGCATCAACTGAATTGGAG
0h2-m0016	CL4054.Contig5_qie:484:669:-	-73.9	0h2-m0016-5p	0h2-m0016-3p	206	54	152	TCCATTTGTTGCGGCGGTCTCTAATTCGCTTGGTGCAGGTCGGGACTCATTCGCCGGCGCCGGAAGTGACAGCAGCGGTAGTGACGGTGTACGGCGGAGATGTTTAATGAATAGATGTGGATATGCGGCGAAATTTGTGTCCTGCCTTGCATCAACTGAATTGGAGATAGCTGTGAAATTGAATTG	........(((((((.((((((((((((.((((((((((.((((((.(((((((((.(((((...((.((.((....)).)).))......)))))...(((((((((......)).))))))).)))))))...)).)))))).)))))))))).)))))))))))).)))))))..........	CTAATTCGCTTGGTGCAGGTC	CTTGCATCAACTGAATTGGAG
0h2-m0017	CL4917.Contig4_qie:1:117:+	-24.3	0h2-m0017-5p	-	43	42	-	TCCTCGAATCACTGACAAAGAGGAAAGTTGAGGTCCAAAGCAGAGATATAATAGTGAAGGCACTACAAGATGCGTTGGGAGAAAAAAAGTATTTGCTTGTCCTGGATGATTTGTGGC	.((.((((((((((((((.(((...........(((((.(((.........(((((....))))).....))).)))))............)))..)))))..)).))))))).)).	TCGAATCACTGACAAAGAGGA	-
0h2-m0018	CL4940.Contig1_qie:245:489:+	-51.2	0h2-m0018-5p	0h2-m0018-3p	1039	1009	27	CTTTATAAATAAAGAAAGCATGGTTTCAGGTAAATGCTAAATCTTTGAGTTGCACTTTCATAGTTTAAAAAGTTACTATAATGTGTTGGAATTAGCCATTATATTGTCAATTATTGATTAATTTGCTTGCTTTGAGATAAGATTAAATACCTAGAATGTGTTGTGTAGTCCATGGCGTTTGAATTTGGCTATCTATAATTGTATTTTGGCAGATTATCTAGAGTATGCTTGCTTTATTTTCTCTT	......((((((((.(((((((.(((.((((((.(((((((.((.((((.......)))).))..............((((((((.(((......))).))))))))(((((((.(((.(((((...((((.((.(((.(.((..(((((.......))))))).).))))).))))...))))).....))).)))))))...)))))))..))))))))).))))))).))))))))......	AAAGAAAGCATGGTTTCAGGTA	TCTAGAGTATGCTTGCTTTAT
0h2-m0019	CL4940.Contig2_qie:245:489:+	-51.2	0h2-m0019-5p	0h2-m0019-3p	1039	1009	27	CTTTATAAATAAAGAAAGCATGGTTTCAGGTAAATGCTAAATCTTTGAGTTGCACTTTCATAGTTTAAAAAGTTACTATAATGTGTTGGAATTAGCCATTATATTGTCAATTATTGATTAATTTGCTTGCTTTGAGATAAGATTAAATACCTAGAATGTGTTGTGTAGTCCATGGCGTTTGAATTTGGCTATCTATAATTGTATTTTGGCAGATTATCTAGAGTATGCTTGCTTTATTTTCTCTT	......((((((((.(((((((.(((.((((((.(((((((.((.((((.......)))).))..............((((((((.(((......))).))))))))(((((((.(((.(((((...((((.((.(((.(.((..(((((.......))))))).).))))).))))...))))).....))).)))))))...)))))))..))))))))).))))))).))))))))......	AAAGAAAGCATGGTTTCAGGTA	TCTAGAGTATGCTTGCTTTAT
0h2-m0020	CL504.Contig3_qie:1906:2024:+	-43	-	0h2-m0020-3p	9	-	9	AGGTGCGATCAATGTTGCTATCCCTCTTCAAAAATGTCATCGGGTGCATGTCGGATCCTTCAAAACTTGTGCCCGGATGCGGCAACACTTTTGGAGAGTCCGAGCAACTTGGGGTGCTT	.(((((..((((.((((((....((((((((((.((((((((((((((.((..((....))...)).))))))).)))).....))).))))))))))....)))))))))).))))).	-	TTTTGGAGAGTCCGAGCAACT
0h2-m0021	CL504.Contig4_qie:1894:2012:+	-43	-	0h2-m0021-3p	9	-	9	AGGTGCGATCAATGTTGCTATCCCTCTTCAAAAATGTCATCGGGTGCATGTCGGATCCTTCAAAACTTGTGCCCGGATGCGGCAACACTTTTGGAGAGTCCGAGCAACTTGGGGTGCTT	.(((((..((((.((((((....((((((((((.((((((((((((((.((..((....))...)).))))))).)))).....))).))))))))))....)))))))))).))))).	-	TTTTGGAGAGTCCGAGCAACT
0h2-m0022	CL5929.Contig2_qie:30:112:+	-19.2	-	0h2-m0022-3p	9	-	9	AACCCATCATTTATTAGTATATTCAAATGGAGGATCACAAGGGAAGGGCCCTGATCCATCAGGAGTTGCTTCTCAATTGGCGC	...(((.........((((..(((...(((.((((((...(((.....))))))))).))))))..)))).......)))...	-	TGATCCATCAGGAGTTGCTTCT
0h2-m0023	CL6154.Contig2_qie:643:918:+	-62.8	-	0h2-m0023-3p	1179	-	1145	GCAACACGAGAGACATTGCTTTGTGAATAGCATTGTGTAGTGTAAGCTGTTAATCATTGCTGGCCTCGTTGATTAGTTCCTTTTTTGTTCTCCTGTATATGGTTTGAAACTGTACCACCTCATGTGGTTCCACATAAACATCAGCAATTGGAGTTCGTAGTGGGTTTCGATTATATTTGATCAAATGGCTTGTATTTGCGTTGTTTTGATTAACTTGCAAGGCGGAAAGATTGATTTGGATGACTTGTCATGGTAGCTTGATGTCTCTTACGTCTT	...((..(((((((((((((((((((..((((((..............(((((((..(((.((((...((((((((....................((((((((.(((((...(((((.....))))).((((((.(((.(((.....))).))).)).)))))))))))))))))))))))))..)))).)))(((((.((((............)))).)))))..)))))))...)))).))..)))))).)))..))))))))))..))...	-	TGTCATGGTAGCTTGATGTCT
0h2-m0024	CL6744.Contig1_qie:1420:1545:-	-34.6	-	0h2-m0024-3p	24	-	24	TCTCATATGTTCGCTCAACTAATAGTTATTATCTAAAAAAATCATTTTTACTCTTGATTTTAATTTTCTCCAACAAAGAAAGTGACTTTCTAAGATAATAACTATTAATTGAGCGACTATCTAAAA	......(((.((((((((.(((((((((((((((...(((((((..........)))))))...............((((((...)))))).))))))))))))))).)))))))).)))......	-	TAATAACTATTAATTGAGCGA
0h2-m0025	CL6744.Contig2_qie:569:694:-	-34.6	-	0h2-m0025-3p	24	-	24	TCTCATATGTTCGCTCAACTAATAGTTATTATCTAAAAAAATCATTTTTACTCTTGATTTTAATTTTCTCCAACAAAGAAAGTGACTTTCTAAGATAATAACTATTAATTGAGCGACTATCTAAAA	......(((.((((((((.(((((((((((((((...(((((((..........)))))))...............((((((...)))))).))))))))))))))).)))))))).)))......	-	TAATAACTATTAATTGAGCGA
0h2-m0026	CL6847.Contig1_qie:193:248:-	-18	0h2-m0026-5p	-	8	8	-	AGCTAAATACATTAGAAGAGTAGAGAATTGCTCAATTCTCTTAGATGTATTTGGGA	..(((((((((((..(((((..(((.....)))....))))).)))))))))))..	TAAATACATTAGAAGAGTAGA	-
0h2-m0027	CL7730.Contig1_qie:378:610:+	-50.5	0h2-m0027-5p	-	7	6	-	ACTCTTAAACTTGTGAGGGCTGTTAGGTGCTGCAATGCCTCGATAAAAGATTTTAGCATGTTACAGTATGGACAACAAATAACTCTGTGAATAAAGTTAAACCTTCCAGTCCTTCCTCGGGGAGATTCTCTAGTGCGTAACAAAAATGAATATCCAGACACTTCAAATCATTGAGACTAGCCAGGCAGCTCTTTACGATTCTCCAAGTAAGAGACACTCAAGTATTTGAGGGC	.(((((..(((((.(((((.(((.(((.(((((...((((((((..(((..((((((...((((((..................)))))).....)))))).)))....(((((....)))))((((....(((((....................).))))...))))))))))....))...))))).))).))).)))))))))))))))...(((((....)))))...	TTGTGAGGGCTGTTAGGTGCT	-
0h2-m0028	CL8897.Contig1_qie:19:136:+	-51.1	0h2-m0028-5p	-	10	10	-	GTTTGCGGATGTAGCATCTTCAAGATTCACATGAAAAGTTGCAAATTGGTTATATAATTGAGGAAATTAATGGCTATTTGAAACTCATGAGAATCTTGATGATGCTGCATCAGCAATA	..((((.(((((((((((.(((((((((.(((((...(((.(((((.((((((.(((((.....)))))))))))))))).)))))))).))))))))).))))))))))).))))..	GTAGCATCTTCAAGATTCACA	-
0h2-m0029	CL8897.Contig2_qie:19:136:+	-51.1	0h2-m0029-5p	-	10	10	-	GTTTGCGGATGTAGCATCTTCAAGATTCACATGAAAAGTTGCAAATTGGTTATATAATTGAGGAAATTAATGGCTATTTGAAACTCATGAGAATCTTGATGATGCTGCATCAGCAATA	..((((.(((((((((((.(((((((((.(((((...(((.(((((.((((((.(((((.....)))))))))))))))).)))))))).))))))))).))))))))))).))))..	GTAGCATCTTCAAGATTCACA	-
0h2-m0030	CL9397.Contig1_qie:97:196:+	-36.3	0h2-m0030-5p	-	6	5	-	TGTTTTATAGTAGGTGTATTTTACTGCTGTACAAACAAGTTGCTATGGGAAAAGGAGACTTTTATTTGTACAACAGTAAAATACAACTACTAATAAGATG	.((((((((((((.((((((((((((.((((((((.(((((.((.........)).)))))...)))))))).)))))))))))).))))).))))))).	TAGGTGTATTTTACTGCTGTA	-
0h2-m0031	Unigene11937_qie:205:319:+	-52.7	-	0h2-m0031-3p	18	-	18	ATGTTGCTCGGACTCTCCCAAAAATGTTGCTGAATCCGTGTAGGATTCTCCAAAAGTGCACTCACATTTGGAGTATTCGACATGCCATTGTCATTTTTGAAGAGTCCGAGCAACA	.(((((((((((((((..((((((((..((......(((((.((((.(((((((.(((....))).))))))).)))).))))).....)))))))))).)))))))))))))))	-	TTTTTGAAGAGTCCGAGCAAC
0h2-m0032	Unigene12020_qie:1:113:+	-25.7	-	0h2-m0032-3p	8	-	8	TGCCGCTCCAGATTTAAAGCTTCAACAATGGCGAATTGGTGATTTCTTCTTTTTATTAATTTATTTTTGTGTATATATTTAAGCTTCTTTAATCTGGTTGGCAAAAAATAATT	(((((..(((((((..((((((..((((.((.((((((((((..........)))))))))).)).))))..........))))))....))))))).)))))..........	-	AAGCTTCTTTAATCTGGTTGGCA
0h2-m0033	Unigene13863_qie:1:112:-	-39.8	-	0h2-m0033-3p	29	-	29	ATTGCTCAGACTCTCCAAAAATATTGCCACATCCGTGTTGAATTCTCGAAAATGCAATATTTTTGGAGGATCCAACACACACATTTCTACATTTTTGAAGAGTCCGAGCAAC	.((((((.((((((.(((((((............((((((.((((((.((((........)))).)))))).))))))............))))))).)))))).)))))).	-	TTTTTGAAGAGTCCGAGCAAC
0h2-m0034	Unigene13913_qie:636:741:-	-60.1	0h2-m0034-5p	0h2-m0034-3p	11	1	10	AGTGGAGTCCAGGGAGGGTAGAATGTATGTAGATCTTACCCTGCTTCTCTATCTTTACGAGGTAGGAGTAAGGTCTGGATATACTCTACCCTCCCCAAAAATCCAC	.(((((.....(((((((((((.(((((.((((((((((((((((((...........)))))))).)))))))))).))))).)))))))))))......)))))	GGAGGGTAGAATGTATGTAGA	TGGATATACTCTACCCTCCCC
0h2-m0035	Unigene16531_qie:72:196:-	-47	-	0h2-m0035-3p	13	-	13	GGCTATGTTGCTCAGATTCTTCAAAAATGTCGATGGGAGTGTGTCAGATCCTCCAATAATAGTGTATTTTTTAAGGACCCGACATGGGTGTGGCAACATTTTTGGAGAGTCCGAGTAGCATAGGA	..(((((((((((.((((((((((((((((.(.......((((((.(.((((..((.((((...)))).))..)))).).)))))).......).)))))))))))))))).)))))))))))..	-	AACATTTTTGGAGAGTCCGAG
0h2-m0036	Unigene18538_qie:21:251:-	-98.4	0h2-m0036-5p	0h2-m0036-3p	57	54	2	GCGGCGGTCTCTAATTCGCTTGGTGCAGGTCGGGAACTGACTCGCCGGTGACTGTCGGCGCCGGCATCGCGAATTGCAAATATGTATCGCTATGTACAGAGTTTTTTATTTGAATTAACTTCATATGCAGAGATATTTTAGCTTCATAATTTATTTATGGATGCATAATGTCATCTTGTATATAGCGAAGTTTGTTCCCGCCTTGCATCAACTGAATCGGAGACCGCGGTG	((.(((((((((.(((((.((((((((((.(((((((.((((.(((((((........))))))).........((((....))))(((((((((((((((((..((.....))..))))).......(((((((((...(((((((((.....))))))).))..)))))).))))))))))))))))))).))))))).)))))))))).))))).))))))))).)).	CTAATTCGCTTGGTGCAGGTC	CTTGCATCAACTGAATCGGAG
0h2-m0037	Unigene18878_qie:577:798:+	-60.4	-	0h2-m0037-3p	45	-	45	TATCGGCTGTACTTGGACTCTTCAAAAATGTCATCACACCCGTGTTGGAATATTTGTGTAACTTTTTGAGTCTCCCTATTCGGAATTTCTTTCTCTCCCACTATCAAACTGGTTGTAAAAGTCTATCTTCTTCAAAAATATCTTTGCACCCATGTTGGCATTATTTTTGAATGATCACACACTTGATGACATTTTTGGAGAGTCCGAGCAACTTAGCTTGTC	....(((((..(((((((((((((((((((((((((.....(((((.(((((...(.(..((((...))))..)).))))).))....((((..(..(((.........)))..)..))))...(((...((((((((((.....(((....)))......)))))))))).)))))).....))))))))))))))))))))))))).....)))))....	-	TTTTTGGAGAGTCCGAGCAAC
0h2-m0038	Unigene19164_qie:453:653:+	-34.8	-	0h2-m0038-3p	5	-	5	TCCATCAAAATGCTAATCCCAATTTGGATAAATAGCATCAAATTTGTTTTACTACAAGATGCCACAACAAAAGTTAAAATCAAATATTAACTTGTATTTCCTCAATAACTTGATTTTGTATCTAATTGTTTGATTATTGTACAGTATACTTGATATTTTTATTGTTTATATTGTTGGGTTGTATAGTTTTCCGTAGATGGT	.(((((...((((((((((......))))...))))))......(((......)))((((((........((((((.....((((((......))))))......))))))......))))))........((..((((((((....((((((((................))))))))))))))))..))....))))).	-	TTGTTGGGTTGTATAGTTTTC
0h2-m0039	Unigene23312_qie:253:543:+	-55.4	-	0h2-m0039-3p	6	-	6	AGCAAGTACAGGGAATAGATTTCGCATCATAAGTAATAATGCAAATATATCTCAATCGTTGATTTGTTTCCAAAAGAAAATGACAACATTACATTGAATGACAGGAATGTAACCTGTGTGGGAGGCCCAGGAAAAAAGAACCAAAGAAACAATCACAATAAGACTAATGAATATCCAGATTTGGAATGTGAGCAATTTTATGCCAGTCTTCTCCTACTTCCTTATCACAGCGCTTTTCCACTTCTGGACAACCAATTACTGCTAAATTTGTGAGGGCTGTTAGGTGCTGCA	.(((.((((....(((((.(((((((.....((((.((((...........(((.(((.((...((((..((........))..))))...)).))).)))..((((.((...(((((.((((((...((((...((((..((.((((....(((((................((((....)))).)))))....)))).))....)))).)))).))))))...))))).))..)))).....(((....))))))).)))).....))))))).)))))..))))))).	-	TTGTGAGGGCTGTTAGGTGCT
0h2-m0040	Unigene23956_qie:351:473:+	-33.6	-	0h2-m0040-3p	14	-	13	CATTGAAATGGTGTCAAGCAGATTCTGCGATACCTAAAAGGAATTGTTGATATGGGTCTGTTTTATACTAACCAAGATTGTACAGATCTTATTGGTTATGCAGATGCAGGATACTTATCAGTC	.(((((...((((((..(((...(((((.(((.((((.((((.((((((((...(((..((.....))..)))...)))).)))).)))).)))).)))))))))))..))))))..))))).	-	TTGGTTATGCAGATGCAGGATA
0h2-m0041	Unigene27215_qie:371:480:-	-42.3	-	0h2-m0041-3p	1347	-	1281	CAGGTAAGATTGAGCTGCTGACCTATGGATTCCTCAGCCCTATCTATTTATGATGTTTGCATATAGATAGGTTTGTGGGTTTGCATATGTCAGGAGCTTCATTTCACTTT	.((((.((((.(((((.(((((.((((.(..((((((.((((((((..((((.......)))))))))))).))).)))..).)))).))))).))))).)))).)))).	-	GTTTGCATATGTCAGGAGCTTC
0h2-m0042	Unigene27757_qie:257:522:-	-67.9	0h2-m0042-5p	-	26	26	-	TTTGAAGAGTCCGAGCAACATAGGGTCTTAAGTACACAAGAAGCTTCAAACATCAGCCTTTAGATTCCTGTAAGTGAATCTTGAAATAACAGCTGGTTGATTACATTCTGCAACTTCTACCATTGAACACATGCTAGGCATCAACTTACTGGTCCTCCTTTTCTTTTCGGGATTCGCGACTAACGATCCAAGACTCAGTCTGTTAGTAGAAGCCACATCCGAAACTTGACGTGGCTTGTGAGCTATGTTACTCAAACTCTTCAAAA	((((((((((..(((.((((((((((((.(((..........(((.........)))))).))))).......(((((((((((((...(((..(((((((.....((((((..(((.......)))....))).))).)))))))..))).............))))))))))))).((((((......((((...))))))))))(.(((((((.((........)).))))))).)...))))))).)))..)))))))))).	TTGAAGAGTCCGAGCAACATA	-
0h2-m0043	Unigene27957_qie:45:165:-	-45.7	0h2-m0043-5p	0h2-m0043-3p	20	11	9	AGGTACTTTTTCCCCTATGTTGTTCGGATCCTCCAAGAATGTCGTTGTACTCATGTCATATAGATATATATCCAGCGGCATTTTTGAAGGATCCAAACAACATGACTTCTTTTTCTCCTTT	(((............(((((((((.(((((((.((((((((((((((.....(((((.....))))).....)))))))))))))).))))))).)))))))))............)))..	TGTTCGGATCCTCCAAGAATG	TTTTTGAAGGATCCAAACAAC
0h2-m0044	Unigene29015_qie:522:805:+	-84.6	-	0h2-m0044-3p	19	-	18	ATGTTGCTCGGACTCTTCACAAATATCGATGGATCTTCACAAATATCGACGGATGCATGTCGGAGCCTCCATAGCAAGTGCATTTTGGAGAAGGAAGAAGAATCAAATTTCCTCACCTTGCATCATTACAACACAATCAGAAAATCATCTATTCTTTCCACTCATCTTGATATAGCTAGAAAGCTAATGAAGCTCAGACACTCCAAAAGAGTTGCCACACCCTTGGCGGATCCTCAAAAATCCAAACATGTATCCGGAGGGATTTTTGAAGAGTCCGAGCAACA	.((((((((((((((((((.((((.((((((............))))))(((((((((((..(((((((((..((....))....)))))((((..((.(((......))).)).))))..((((.............((((.........))))............)))).(((((....))))).....))))....((((.....)))).((((......))))((((........))))..))))))))))).....)))).))))))))))))))))))	-	TTTTTGAAGAGTCCGAGCAAC
0h2-m0045	Unigene32097_qie:111:225:+	-53.8	0h2-m0045-5p	-	28	28	-	AGGTTATTGGAGTGGGAGGTATCGAAAGATATAATTATTTATTTTTCCAATCCAAATGGAAAAATAGAAAAAAAATTAATTATGTCTTTCCGATGCCTCCCATACCCATGGCTTC	(((((((.((.((((((((((((((((((((((((((((((((((((((.......))))))))))))........))))))))))))).))))))))))))).)).))))))).	AGTGGGAGGTATCGAAAGATATA	-
0h2-m0046	Unigene34709_qie:465:564:-	-48.6	0h2-m0046-5p	-	5	5	-	TCTGAATTCTTTGGCTCAAGTTCGATCCCTAAGCGTTATATGCTTTGAAGATAATGCCCATATAAAGATTAGGGATCGAACTTGAGCCGAAGTAGAAGAT	(((.....((((((((((((((((((((((((...(((((((................)))))))...))))))))))))))))))))))))....))).	TTGGCTCAAGTTCGATCCCTA	-
0h2-m0047	Unigene364_qie:1281:1402:-	-62.6	-	0h2-m0047-3p	10	-	9	TTGCTCGGACTCTTCAAAAATTTCGATGGGTGCGTGTCGGATCCTTCAAAATAGTGTATTTTTGAGGGATCCGACATGGGTGTGGCAATACTTTTGGAGAGTCCGAGCAACTTAGGCTGTAA	((((((((((((((((((((((.(.(((....(((((((((((((((((((........)))))))))))))))))))..))).).)))..)))))))))))))))))))............	-	TTTTGGAGAGTCCGAGCAACT
0h2-m0048	Unigene37509_qie:504:600:-	-51	0h2-m0048-5p	0h2-m0048-3p	53	14	39	TTCTGTTATACAGAGGAACCGCTGTCGAGTAGAATGGGAATTTTGGTATTCCCTATTCATCTTCTTATACTCGACAGCGTTTCTCTGTATAACAAAA	...((((((((((((((((.(((((((((((((((((((((......)))))).)))).........)))))))))))))))))))))))))))...	GAGGAACCGCTGTCGAGTAGAA	ATACTCGACAGCGTTTCTCTG
0h2-m0049	Unigene38333_qie:147:236:-	-19.4	-	0h2-m0049-3p	8	-	7	ATAATTTAGGTAGGAAACTCGCACACTAATGGTTCAGGTGTGAAACTCGAAAACCCGGGATACTTTAGGTGTGTTTTTGAGCTGGAACTT	....(((((.(.((((((..((((.((((.(..((.((.((...........))))..))..).)))))))))))))).).)))))....	-	TACTTTAGGTGTGTTTTTGA
0h2-m0050	Unigene38420_qie:189:273:+	-26	-	0h2-m0050-3p	36	-	36	GGCTAGCTCCGCCCCTGCGTGTCGGATCCTCCAAATGTAGTGTAGGAGTGATAATTTTTGGAGAGTCCGAGCAACGTGGCTAATC	(((.......))).(((((((((((((.(((((((.((.((.........)).)).))))))).)))))).).))))))......	-	TTTTTGGAGAGTCCGAGCAAC
0h2-m0051	Unigene39700_qie:1:226:+	-40.5	0h2-m0051-5p	-	5	5	-	GAAATAATGAGATCACGGAGATGAAGTGCTCCTCTTCTTTCTTAGGTGCGCCTAATTTGTACATATCTTTCTCCCCTTCTGGCTTCCCTAGCTTTTGGTACAAGCAATTGGGGCTTCTCCTCGCGCTATGCTAACCTTCTTTACTTCCCTGTTAACTCTCTTATGTTTGGTACTTCCTATAACACAACCTTTTACTTTATTATCTCTTTGAACCTTCTTTATTTCC	(((((((.(((.(((.((((((((.((((.(((..........))).)))).............................((((.....))))...(((...((((..(((.((........)).))))))).)))......((......))...........((((.((.....))...))))...............)))))))).)))...))).))))))).	AAATAATGAGATCACGGAGAT	-
0h2-m0052	Unigene41280_qie:1:120:-	-44.2	-	0h2-m0052-3p	11	-	11	CTATGTTGCTTGGACCATCCAAAATATTGCCACACCTGTGTCGCATCCTCCAAAAATGCATATTTTTTGGATGATACGACACACACCTCACTAAGATTTTGAAGAGTCCGAGCAACACAG	...((((((((((((..(.((((((...........(((((((.(((.((((((((.......)))))))).))).)))))))............)))))).)..))))))))))))...	-	ATTTTGAAGAGTCCGAGCAAC
0h2-m0053	Unigene44168_qie:226:329:-	-49.2	0h2-m0053-5p	0h2-m0053-3p	33	21	12	CAGGGCACTTATTGTTGCCTCTCCCTCAAGGGCTTCTCTCCTGCATTTTTGTATGTTGGGAAAGAAACTCTGGCAGGGAGAGCCAATAACAAGTGTCTTGTTTA	((((((((((.((((((.(((((((((.((((.((((.((((((((......))).))))).)))).)))).).)))))))).)))))).))))))))))....	CCTCTCCCTCAAGGGCTTCTC	GAAACTCTGGCAGGGAGAGCC
0h2-m0054	Unigene4725_qie:628:870:-	-90.3	-	0h2-m0054-3p	13	-	13	TTAAGCTTCAACATACATTTATGCTATTCAATTTTGGTTGTGCACAACTAGACAGTCAAATTTGTATATAATTGAACAAGTAGACACGTGCTTTCTACATGATATAATATTAATAAGTTGGAATGTCTTTCATGCGAATTTCCATATAAGGTGTGTGTGTCTACGTGTTCAACTTTATATAAGTTTAGGTGTTCACTTGTGAGAGCCTAAAGTTGAATAGCATAAATGTCAGTTGAAGTCAAG	....((((((((..(((((((((((((((((((((((((.(.(((((...((((.(.(((((((((((...(((((((.(((((((((.......(((((..((((............(((((..((........))..)))))))))..)))))))))))))).)))))))...))))))))))).).))))...)))))).)))).)))))))))))))))))))))..))))))))....	-	TTGAATAGCATAAATGTCAGT
0h2-m0055	Unigene50451_qie:180:319:+	-70.5	0h2-m0055-5p	0h2-m0055-3p	132	76	52	GTCACCATCCAACAATGTTGATTCGGTTGATGCAGGGCCTGATGGGTGAACAATGAAATTCTACCAAAATTCTTGGGATTTCATCATTACACACATCACTGAAGCCCTACATCACTCGAATCAACATGGTTGGATGGTGA	.((((((((((((.((((((((((((.(((((.(((((.(((((.(((((..(((((((((((..........)))))))))))..)).))).))))).....))))).))))).)))))))))))).))))))))))))	AATGTTGATTCGGTTGATGCAG	ACATCACTCGAATCAACATGGT
0h2-m0056	Unigene53979_qie:4:90:+	-38.9	0h2-m0056-5p	-	700	694	-	AGTTGTTGGTTGTGGGTGGGGTGGAAAGATTTGATTAATTACAAAAATAGATCTAGATCTTTCCTACTCCTCCCATACCCATGACTT	((((((.(((.(((((.(((((((((((((((((((.(((.....))).)))).)))))))))).))))).)))))))).)))))).	TGTGGGTGGGGTGGAAAGATT	-
0h2-m0057	Unigene5475_qie:271:371:-	-42.3	-	0h2-m0057-3p	13	-	12	CTCTGATCATATTCCATGAGACTGTTTTTGGATAAGATCTTTTACCAAGATTACTACGGTCAAGTTTCTTATCCAAAGACATTCCATGGAATACGAGCAGA	.((((.((.(((((((((.((.(((((((((((((((..(((.(((...........))).)))..))))))))))))))).))))))))))).)).))))	-	TATCCAAAGACATTCCATGGAA
0h2-m0058	Unigene5475_qie:373:688:-	-126.3	0h2-m0058-5p	0h2-m0058-3p	1524	14	1454	ATTGTTGTCTATGGGATTTGAGTAAAATGTGATAAGATGTGGGGGCACGTTATTGAACATGACCTCAGTTGCGAGGACGATTGAGTCCAAAAGCACCCTCTTCGAGTCACACTTCTTGGTTGAATACAGTTAAAGTCATCAATCGTCCAAGATGTGAGAATTGGGTAAGTTATTCCAAGAAAGATCTAGCCTGGAAGTGAGTGAGCTGGAAGATGCTATTGGAATCAATCATTGCCCCCACAGGCTACAACTGATGTCAAGTTCAGTCACTTGGCCCAACGTCTTATCGCATTCAACTCCATCCCATAAACAATAA	.(((((((.((((((((..((((..(((((((((((((((.(((.((.((.(((((((.((((.(((((((.......((((((.(((((.((((...(((((.((((((((((((.(((((.............((.((((((......))).))))).(((((........)))))........))))).))))))..)))).)).))))))))).))))).))))))...(((......)))..))))))).)))).))))))).)).)).))).)))))))))))))))..)))).)))))))).)))))))	GGATTTGAGTAAAATGTGATAAG	TATCGCATTCAACTCCATCCCA
0h2-m0059	Unigene7776_qie:834:932:+	-62.1	0h2-m0059-5p	0h2-m0059-3p	27	21	6	GGTCATTTGGCTCACGTACTAATTATGAGGGATTATAATGCATTCGGTAAACAATCACAGCATTATAATCCCTCATAATAAGTATGTGAGCCAAATGAC	.(((((((((((((((((((.((((((((((((((((((((....(((.....)))...)))))))))))))))))))).)))))))))))))))))))	ACGTACTAATTATGAGGGATT	TCCCTCATAATAAGTATGTGA
0h2-m0060	Unigene8893_qie:1:200:-	-36.5	-	0h2-m0060-3p	62	-	62	AAGCATGGATTGAACCTTCCCTCCATAGTAATGCTATCATCCGGATCTTCTAGATATTAAAGTTGTTTCGTCCACTGAATCTATCAATTTCAAACTTCATGGAACTCATCGTTACTTGCTCGTTCTCTTCCACAACAAACTATTTGGAAATACCGAAAACCAAAGTAATTATTTTTTGATGTGGAAGTTCAGACTGTGCT	.(((((((.((((((.(((((..((.(((((((((......(((...(((((((((.....(((((.........((((.........))))........(((((.((........))...))))).....)))))....)))))))))...)))........))).))))))...))..).)))))))))).)))))))	-	TGATGTGGAAGTTCAGACTGTG
2h1-m0001	CL1148.Contig2_qie:1:114:-	-48.1	-	2h1-m0001-3p	39	-	39	TGTTGCTCGGAATCTTCAAAAATATCGACAGGTGCGTGTCGGATCCTCCCAAAACAGTGTATTTTTTAAGGATCCGTCACGGGTACAGCAGCATTTTTGGAGAGTCCGAGCAAC	.((((((((((.(((((((((((.........(.((((.((((((((...((((........))))..)))))))).)))).).........))))))))))).))))))))))	-	TTTTTGGAGAGTCCGAGCAAC
2h1-m0002	CL1148.Contig3_qie:1:114:-	-48.1	-	2h1-m0002-3p	39	-	39	TGTTGCTCGGAATCTTCAAAAATATCGACAGGTGCGTGTCGGATCCTCCCAAAACAGTGTATTTTTTAAGGATCCGTCACGGGTACAGCAGCATTTTTGGAGAGTCCGAGCAAC	.((((((((((.(((((((((((.........(.((((.((((((((...((((........))))..)))))))).)))).).........))))))))))).))))))))))	-	TTTTTGGAGAGTCCGAGCAAC
2h1-m0003	CL116.Contig3_qie:88:179:+	-28.1	-	2h1-m0003-3p	10	-	9	TTACTAGGGGCATACATAGTTGTCGTAATATGTTAGGGGCATACTTATGCTGCCGTAATGTGTTAGGGGCTTTGTACATGCTGTCATAGTGT	.(((((..((((((((.(((..((.((((((((((.((((((....))))..)).)))))))))).))))).))))..))))....))))).	-	TGTTAGGGGCTTTGTACATGCT
2h1-m0004	CL3550.Contig1_qie:583:757:+	-36.1	2h1-m0004-5p	-	11	11	-	AAAATTGGAATACTTTAGGTGTGTTTTTGACCCTTCGCTCATTAAAAATTGTTCTTAGTAAATCAGGATAAAAAAGGACTCGTAAAATCGGGCCCTTCTCTGGACCTTGCACATAGCGAGAGCTTTAGTATACCGGGCTTGCCCAAGAATTATATGTGCTTGGTATTGCAAAGTC	....(((.((((((.((.(((((((((((.......((((........(((((((.........)))))))..((((.((((......)))).))))..(((((((((((.....))))).).)))))......)))).....)))))).))))).))...)))))).)))....	TACTTTAGGTGTGTTTTTGAC	-
2h1-m0005	CL3550.Contig2_qie:198:372:+	-36.1	2h1-m0005-5p	-	11	11	-	AAAATTGGAATACTTTAGGTGTGTTTTTGACCCTTCGCTCATTAAAAATTGTTCTTAGTAAATCAGGATAAAAAAGGACTCGTAAAATCGGGCCCTTCTCTGGACCTTGCACATAGCGAGAGCTTTAGTATACCGGGCTTGCCCAAGAATTATATGTGCTTGGTATTGCAAAGTC	....(((.((((((.((.(((((((((((.......((((........(((((((.........)))))))..((((.((((......)))).))))..(((((((((((.....))))).).)))))......)))).....)))))).))))).))...)))))).)))....	TACTTTAGGTGTGTTTTTGAC	-
2h1-m0006	CL3562.Contig1_qie:2437:2561:+	-62.3	2h1-m0006-5p	2h1-m0006-3p	761	247	508	TTTGGATTTATCTCATAATGAATGCAACGTCATATACCATCAACACTCAGAAACTCAATTGAGGTTAAATCTCTGAGTGATGATGGTATATGACCTTGCAATTCACTGTGAGATAAATTTAGTAC	.((((((((((((((((.(((((((((.((((((((((((((.((((((((..(((....)))........)))))))).)))))))))))))).)))).))))).))))))))))))))))...	AATGCAACGTCATATACCATC	TGGTATATGACCTTGCAATTCA
2h1-m0007	CL3562.Contig2_qie:2335:2459:+	-62.3	2h1-m0007-5p	2h1-m0007-3p	761	247	508	TTTGGATTTATCTCATAATGAATGCAACGTCATATACCATCAACACTCAGAAACTCAATTGAGGTTAAATCTCTGAGTGATGATGGTATATGACCTTGCAATTCACTGTGAGATAAATTTAGTAC	.((((((((((((((((.(((((((((.((((((((((((((.((((((((..(((....)))........)))))))).)))))))))))))).)))).))))).))))))))))))))))...	AATGCAACGTCATATACCATC	TGGTATATGACCTTGCAATTCA
2h1-m0008	CL3562.Contig3_qie:2534:2658:+	-62.3	2h1-m0008-5p	2h1-m0008-3p	761	247	508	TTTGGATTTATCTCATAATGAATGCAACGTCATATACCATCAACACTCAGAAACTCAATTGAGGTTAAATCTCTGAGTGATGATGGTATATGACCTTGCAATTCACTGTGAGATAAATTTAGTAC	.((((((((((((((((.(((((((((.((((((((((((((.((((((((..(((....)))........)))))))).)))))))))))))).)))).))))).))))))))))))))))...	AATGCAACGTCATATACCATC	TGGTATATGACCTTGCAATTCA
2h1-m0009	CL3562.Contig4_qie:2636:2760:+	-62.3	2h1-m0009-5p	2h1-m0009-3p	761	247	508	TTTGGATTTATCTCATAATGAATGCAACGTCATATACCATCAACACTCAGAAACTCAATTGAGGTTAAATCTCTGAGTGATGATGGTATATGACCTTGCAATTCACTGTGAGATAAATTTAGTAC	.((((((((((((((((.(((((((((.((((((((((((((.((((((((..(((....)))........)))))))).)))))))))))))).)))).))))).))))))))))))))))...	AATGCAACGTCATATACCATC	TGGTATATGACCTTGCAATTCA
2h1-m0010	CL4038.Contig1_qie:4087:4212:-	-22.2	2h1-m0010-5p	-	17	17	-	AAAGAAAATTGAATTATAGGAAAGAAAAAGAACAAAAAAAGAAAAAGGAAGAAAAAAACAACGACATCTCTCCTTTTTGCTTTTGCAATTAGATTCTTTTCTTTCTATTTTGATTTATTTTATTTC	.....(((.(((((((..((((((((((.((((...((((((((((((((((..............))).)))))))).))))).......).)))))))))))))....))))))).))).....	GAATTATAGGAAAGAAAAAGAAC	-
2h1-m0011	CL4054.Contig1_qie:181:366:-	-73.9	2h1-m0011-5p	2h1-m0011-3p	310	97	211	TCCATTTGTTGCGGCGGTCTCTAATTCGCTTGGTGCAGGTCGGGACTCATTCGCCGGCGCCGGAAGTGACAGCAGCGGTAGTGACGGTGTACGGCGGAGATGTTTAATGAATAGATGTGGATATGCGGCGAAATTTGTGTCCTGCCTTGCATCAACTGAATTGGAGATAGCTGTGAAATTGAATTG	........(((((((.((((((((((((.((((((((((.((((((.(((((((((.(((((...((.((.((....)).)).))......)))))...(((((((((......)).))))))).)))))))...)).)))))).)))))))))).)))))))))))).)))))))..........	CTAATTCGCTTGGTGCAGGTC	CTTGCATCAACTGAATTGGAG
2h1-m0012	CL4054.Contig2_qie:1176:1361:-	-73.9	2h1-m0012-5p	2h1-m0012-3p	310	97	211	TCCATTTGTTGCGGCGGTCTCTAATTCGCTTGGTGCAGGTCGGGACTCATTCGCCGGCGCCGGAAGTGACAGCAGCGGTAGTGACGGTGTACGGCGGAGATGTTTAATGAATAGATGTGGATATGCGGCGAAATTTGTGTCCTGCCTTGCATCAACTGAATTGGAGATAGCTGTGAAATTGAATTG	........(((((((.((((((((((((.((((((((((.((((((.(((((((((.(((((...((.((.((....)).)).))......)))))...(((((((((......)).))))))).)))))))...)).)))))).)))))))))).)))))))))))).)))))))..........	CTAATTCGCTTGGTGCAGGTC	CTTGCATCAACTGAATTGGAG
2h1-m0013	CL4054.Contig4_qie:941:1126:-	-73.9	2h1-m0013-5p	2h1-m0013-3p	310	97	211	TCCATTTGTTGCGGCGGTCTCTAATTCGCTTGGTGCAGGTCGGGACTCATTCGCCGGCGCCGGAAGTGACAGCAGCGGTAGTGACGGTGTACGGCGGAGATGTTTAATGAATAGATGTGGATATGCGGCGAAATTTGTGTCCTGCCTTGCATCAACTGAATTGGAGATAGCTGTGAAATTGAATTG	........(((((((.((((((((((((.((((((((((.((((((.(((((((((.(((((...((.((.((....)).)).))......)))))...(((((((((......)).))))))).)))))))...)).)))))).)))))))))).)))))))))))).)))))))..........	CTAATTCGCTTGGTGCAGGTC	CTTGCATCAACTGAATTGGAG
2h1-m0014	CL4054.Contig5_qie:484:669:-	-73.9	2h1-m0014-5p	2h1-m0014-3p	310	97	211	TCCATTTGTTGCGGCGGTCTCTAATTCGCTTGGTGCAGGTCGGGACTCATTCGCCGGCGCCGGAAGTGACAGCAGCGGTAGTGACGGTGTACGGCGGAGATGTTTAATGAATAGATGTGGATATGCGGCGAAATTTGTGTCCTGCCTTGCATCAACTGAATTGGAGATAGCTGTGAAATTGAATTG	........(((((((.((((((((((((.((((((((((.((((((.(((((((((.(((((...((.((.((....)).)).))......)))))...(((((((((......)).))))))).)))))))...)).)))))).)))))))))).)))))))))))).)))))))..........	CTAATTCGCTTGGTGCAGGTC	CTTGCATCAACTGAATTGGAG
2h1-m0015	CL4234.Contig1_qie:462:583:+	-25.6	2h1-m0015-5p	2h1-m0015-3p	19	17	2	AGTGACATTCTTAGAGGCTATTGTGGACATGTTATTTTGGATTATTTTTTGGTACCTTTCAGTCTCCAGACATGGGGTTGGTATGTATATATGTAGTGTGTGACTGTACCTCTGTTGTTGCA	.((((((....((((((.(((.((..(((((((((................((((...((((.(((((....)))))))))...))))....))))))))).)).))))))))).)))))).	TTAGAGGCTATTGTGGACATGTT	TGTGTGACTGTACCTCTGTTG
2h1-m0016	CL4917.Contig4_qie:1:117:+	-24.3	2h1-m0016-5p	2h1-m0016-3p	35	31	3	TCCTCGAATCACTGACAAAGAGGAAAGTTGAGGTCCAAAGCAGAGATATAATAGTGAAGGCACTACAAGATGCGTTGGGAGAAAAAAAGTATTTGCTTGTCCTGGATGATTTGTGGC	.((.((((((((((((((.(((...........(((((.(((.........(((((....))))).....))).)))))............)))..)))))..)).))))))).)).	TCGAATCACTGACAAAGAGGA	TTTGCTTGTCCTGGATGATTTGTGG
2h1-m0017	CL4940.Contig1_qie:72:230:+	-54.1	2h1-m0017-5p	2h1-m0017-3p	181	65	112	TTTTCATAATTTACATGATTATGGGTAGCGAAGGATTAAAGTGAAACAAATAAGCGATATACGAAGAATATTGGAGTAGAAAGGGTTGTTATTATGAATAAAACACTTTATGTTTCTCTTGAATCCCTCGGCTATCCATAATCATGTTAATTGTGGGAC	.((((((((((.(((((((((((((((((((.(((((.(((.((((((......((((((.......))))))......((((.(((.(((((...)))))))).)))).)))))).))).))))).)).))))))))))))))))).)))))))))).	ACATGATTATGGGTAGCGAAG	TCGGCTATCCATAATCATGTTA
2h1-m0018	CL4940.Contig1_qie:245:489:+	-51.2	2h1-m0018-5p	2h1-m0018-3p	1523	1476	45	CTTTATAAATAAAGAAAGCATGGTTTCAGGTAAATGCTAAATCTTTGAGTTGCACTTTCATAGTTTAAAAAGTTACTATAATGTGTTGGAATTAGCCATTATATTGTCAATTATTGATTAATTTGCTTGCTTTGAGATAAGATTAAATACCTAGAATGTGTTGTGTAGTCCATGGCGTTTGAATTTGGCTATCTATAATTGTATTTTGGCAGATTATCTAGAGTATGCTTGCTTTATTTTCTCTT	......((((((((.(((((((.(((.((((((.(((((((.((.((((.......)))).))..............((((((((.(((......))).))))))))(((((((.(((.(((((...((((.((.(((.(.((..(((((.......))))))).).))))).))))...))))).....))).)))))))...)))))))..))))))))).))))))).))))))))......	AAAGAAAGCATGGTTTCAGGTA	TCTAGAGTATGCTTGCTTTAT
2h1-m0019	CL4940.Contig1_qie:495:618:+	-52.5	2h1-m0019-5p	-	5644	5440	-	TGCATGGTTGCGGGTAGCTTAAGGATTGATGTGAAACAAAAATGTGATGTGAGAGATTTTTGGAGAAGTGTTTGAAGAAAACACATTCTGTTTCACAAATCCTTCAGCTATCCATAACCATGTT	.(((((((((.((((((((.(((((((..(((((((((..((((((...(.(((.(((((....))))).))).)......)))))).)))))))))))))))).)))))))).))))))))).	CGGGTAGCTTAAGGATTGATG	-
2h1-m0020	CL4940.Contig2_qie:72:230:+	-54.1	2h1-m0020-5p	2h1-m0020-3p	181	65	112	TTTTCATAATTTACATGATTATGGGTAGCGAAGGATTAAAGTGAAACAAATAAGCGATATACGAAGAATATTGGAGTAGAAAGGGTTGTTATTATGAATAAAACACTTTATGTTTCTCTTGAATCCCTCGGCTATCCATAATCATGTTAATTGTGGGAC	.((((((((((.(((((((((((((((((((.(((((.(((.((((((......((((((.......))))))......((((.(((.(((((...)))))))).)))).)))))).))).))))).)).))))))))))))))))).)))))))))).	ACATGATTATGGGTAGCGAAG	TCGGCTATCCATAATCATGTTA
2h1-m0021	CL4940.Contig2_qie:245:489:+	-51.2	2h1-m0021-5p	2h1-m0021-3p	1523	1476	45	CTTTATAAATAAAGAAAGCATGGTTTCAGGTAAATGCTAAATCTTTGAGTTGCACTTTCATAGTTTAAAAAGTTACTATAATGTGTTGGAATTAGCCATTATATTGTCAATTATTGATTAATTTGCTTGCTTTGAGATAAGATTAAATACCTAGAATGTGTTGTGTAGTCCATGGCGTTTGAATTTGGCTATCTATAATTGTATTTTGGCAGATTATCTAGAGTATGCTTGCTTTATTTTCTCTT	......((((((((.(((((((.(((.((((((.(((((((.((.((((.......)))).))..............((((((((.(((......))).))))))))(((((((.(((.(((((...((((.((.(((.(.((..(((((.......))))))).).))))).))))...))))).....))).)))))))...)))))))..))))))))).))))))).))))))))......	AAAGAAAGCATGGTTTCAGGTA	TCTAGAGTATGCTTGCTTTAT
2h1-m0022	CL4940.Contig2_qie:495:618:+	-52.5	2h1-m0022-5p	-	5644	5440	-	TGCATGGTTGCGGGTAGCTTAAGGATTGATGTGAAACAAAAATGTGATGTGAGAGATTTTTGGAGAAGTGTTTGAAGAAAACACATTCTGTTTCACAAATCCTTCAGCTATCCATAACCATGTT	.(((((((((.((((((((.(((((((..(((((((((..((((((...(.(((.(((((....))))).))).)......)))))).)))))))))))))))).)))))))).))))))))).	CGGGTAGCTTAAGGATTGATG	-
2h1-m0023	CL5929.Contig2_qie:30:112:+	-19.2	-	2h1-m0023-3p	6	-	6	AACCCATCATTTATTAGTATATTCAAATGGAGGATCACAAGGGAAGGGCCCTGATCCATCAGGAGTTGCTTCTCAATTGGCGC	...(((.........((((..(((...(((.((((((...(((.....))))))))).))))))..)))).......)))...	-	TGATCCATCAGGAGTTGCTTCT
2h1-m0024	CL6154.Contig2_qie:643:918:+	-62.8	-	2h1-m0024-3p	1398	-	1357	GCAACACGAGAGACATTGCTTTGTGAATAGCATTGTGTAGTGTAAGCTGTTAATCATTGCTGGCCTCGTTGATTAGTTCCTTTTTTGTTCTCCTGTATATGGTTTGAAACTGTACCACCTCATGTGGTTCCACATAAACATCAGCAATTGGAGTTCGTAGTGGGTTTCGATTATATTTGATCAAATGGCTTGTATTTGCGTTGTTTTGATTAACTTGCAAGGCGGAAAGATTGATTTGGATGACTTGTCATGGTAGCTTGATGTCTCTTACGTCTT	...((..(((((((((((((((((((..((((((..............(((((((..(((.((((...((((((((....................((((((((.(((((...(((((.....))))).((((((.(((.(((.....))).))).)).)))))))))))))))))))))))))..)))).)))(((((.((((............)))).)))))..)))))))...)))).))..)))))).)))..))))))))))..))...	-	TGTCATGGTAGCTTGATGTCT
2h1-m0025	CL6744.Contig1_qie:1420:1545:-	-34.6	-	2h1-m0025-3p	45	-	44	TCTCATATGTTCGCTCAACTAATAGTTATTATCTAAAAAAATCATTTTTACTCTTGATTTTAATTTTCTCCAACAAAGAAAGTGACTTTCTAAGATAATAACTATTAATTGAGCGACTATCTAAAA	......(((.((((((((.(((((((((((((((...(((((((..........)))))))...............((((((...)))))).))))))))))))))).)))))))).)))......	-	TAATAACTATTAATTGAGCGA
2h1-m0026	CL6744.Contig2_qie:569:694:-	-34.6	-	2h1-m0026-3p	45	-	44	TCTCATATGTTCGCTCAACTAATAGTTATTATCTAAAAAAATCATTTTTACTCTTGATTTTAATTTTCTCCAACAAAGAAAGTGACTTTCTAAGATAATAACTATTAATTGAGCGACTATCTAAAA	......(((.((((((((.(((((((((((((((...(((((((..........)))))))...............((((((...)))))).))))))))))))))).)))))))).)))......	-	TAATAACTATTAATTGAGCGA
2h1-m0027	CL7771.Contig5_qie:2562:2765:-	-33.2	2h1-m0027-5p	-	8	8	-	CTTGGTAACTTCTAGTTTGATCAAGGAAATCACAGAAAATGAATCTGCTAATATAAAACTACATAATTGCATGGTTAGCTTACAAGATAGAGTTGTCATTGAATGATGTATCACAATTTTACAAATTTTACACATCCTAGCTACAAAAATCATCAAAACGAAACCCGGAATACTAGGGCAGGGGTGGAGCTAGGGAGCACGAGG	((((((...(((((((((.(((..........((((.......))))...................(((.((((((((((..(((((((....)))).)))...(((((.....(((((...)))))....)))))..))))).....)))))))).......(((.........)))....))).))))))))).)).)))).	TTGGTAACTTCTAGTTTGATCA	-
2h1-m0028	CL834.Contig1_qie:3773:3891:+	-53.9	2h1-m0028-5p	-	9	9	-	CTTAACTTTGAAAATGCACATCTAGACACTTTTAAGGGGGTGAATTCTCAAAGTTGGTGTGTTAAGGGGCCAACTTAGACCAAGTTAAGGTGTCTAGTTGTGCATTTTCACAGTTGGGG	(((((((.((((((((((((.(((((((((((.....((........((.((((((((.(......).)))))))).)))).....))))))))))).)))))))))))).))))))).	AAAATGCACATCTAGACACTT	-
2h1-m0029	CL834.Contig4_qie:3721:3839:+	-53.9	2h1-m0029-5p	-	9	9	-	CTTAACTTTGAAAATGCACATCTAGACACTTTTAAGGGGGTGAATTCTCAAAGTTGGTGTGTTAAGGGGCCAACTTAGACCAAGTTAAGGTGTCTAGTTGTGCATTTTCACAGTTGGGG	(((((((.((((((((((((.(((((((((((.....((........((.((((((((.(......).)))))))).)))).....))))))))))).)))))))))))).))))))).	AAAATGCACATCTAGACACTT	-
2h1-m0030	CL8897.Contig1_qie:19:136:+	-51.1	2h1-m0030-5p	-	49	49	-	GTTTGCGGATGTAGCATCTTCAAGATTCACATGAAAAGTTGCAAATTGGTTATATAATTGAGGAAATTAATGGCTATTTGAAACTCATGAGAATCTTGATGATGCTGCATCAGCAATA	..((((.(((((((((((.(((((((((.(((((...(((.(((((.((((((.(((((.....)))))))))))))))).)))))))).))))))))).))))))))))).))))..	GTAGCATCTTCAAGATTCACA	-
2h1-m0031	CL8897.Contig2_qie:19:136:+	-51.1	2h1-m0031-5p	-	49	49	-	GTTTGCGGATGTAGCATCTTCAAGATTCACATGAAAAGTTGCAAATTGGTTATATAATTGAGGAAATTAATGGCTATTTGAAACTCATGAGAATCTTGATGATGCTGCATCAGCAATA	..((((.(((((((((((.(((((((((.(((((...(((.(((((.((((((.(((((.....)))))))))))))))).)))))))).))))))))).))))))))))).))))..	GTAGCATCTTCAAGATTCACA	-
2h1-m0032	CL9041.Contig1_qie:668:889:+	-83.7	2h1-m0032-5p	-	5	5	-	TTGATCCACTTAGGTTTAGGAAGAGCAAGGGTGACCACACCGAGCTAACTCAAATCCAAAGGATGTGTACCGGACTGCTCACAACAGTGATGGCTATGCTTTCTGTGGGAATTATGGAGCACTAAAGGCTTCCTGATGATATAAATGACTGCAAATACAGTGAAGGCTCTAGCTCGGTAAAGTTATCCTTGCACTTCTTAAACCTATTAACAAGTGGTCAAG	((((.((((((((((((((((((.(((((((((((...(((((((((.......((((.((((.((((((((.((((.......))))..))).))))).)))).)))).((((.(((((.......))))).))))........(.((((......)))).)......)))))))))...))))))))))).)))))))))))))......))))))))).	TAGGTTTAGGAAGAGCAAGGG	-
2h1-m0033	CL9041.Contig2_qie:336:557:+	-83.7	2h1-m0033-5p	-	5	5	-	TTGATCCACTTAGGTTTAGGAAGAGCAAGGGTGACCACACCGAGCTAACTCAAATCCAAAGGATGTGTACCGGACTGCTCACAACAGTGATGGCTATGCTTTCTGTGGGAATTATGGAGCACTAAAGGCTTCCTGATGATATAAATGACTGCAAATACAGTGAAGGCTCTAGCTCGGTAAAGTTATCCTTGCACTTCTTAAACCTATTAACAAGTGGTCAAG	((((.((((((((((((((((((.(((((((((((...(((((((((.......((((.((((.((((((((.((((.......))))..))).))))).)))).)))).((((.(((((.......))))).))))........(.((((......)))).)......)))))))))...))))))))))).)))))))))))))......))))))))).	TAGGTTTAGGAAGAGCAAGGG	-
2h1-m0034	CL9397.Contig1_qie:97:196:+	-36.3	2h1-m0034-5p	-	7	7	-	TGTTTTATAGTAGGTGTATTTTACTGCTGTACAAACAAGTTGCTATGGGAAAAGGAGACTTTTATTTGTACAACAGTAAAATACAACTACTAATAAGATG	.((((((((((((.((((((((((((.((((((((.(((((.((.........)).)))))...)))))))).)))))))))))).))))).))))))).	TAGGTGTATTTTACTGCTGTA	-
2h1-m0035	CL9657.Contig1_qie:480:573:+	-19.7	-	2h1-m0035-3p	5	-	5	TACAGGTACACTTCTGGGTAGTGATTGGGAAAGTGTAAAGAGAATTGCAAAATTTCTTGAAATGTTTTTTAAGCTTACTTTGAAGATATCTGGG	..((((((..((((.((((((.(.((((((((.....((((((.((....))))))))......)))))))).))))))).)))).))))))..	-	TGTTTTTTAAGCTTACTTTGAA
2h1-m0036	Unigene11937_qie:205:319:+	-52.7	-	2h1-m0036-3p	13	-	13	ATGTTGCTCGGACTCTCCCAAAAATGTTGCTGAATCCGTGTAGGATTCTCCAAAAGTGCACTCACATTTGGAGTATTCGACATGCCATTGTCATTTTTGAAGAGTCCGAGCAACA	.(((((((((((((((..((((((((..((......(((((.((((.(((((((.(((....))).))))))).)))).))))).....)))))))))).)))))))))))))))	-	TTTTTGAAGAGTCCGAGCAAC
2h1-m0037	Unigene12020_qie:1:113:+	-25.7	-	2h1-m0037-3p	24	-	24	TGCCGCTCCAGATTTAAAGCTTCAACAATGGCGAATTGGTGATTTCTTCTTTTTATTAATTTATTTTTGTGTATATATTTAAGCTTCTTTAATCTGGTTGGCAAAAAATAATT	(((((..(((((((..((((((..((((.((.((((((((((..........)))))))))).)).))))..........))))))....))))))).)))))..........	-	AAGCTTCTTTAATCTGGTTGGCA
2h1-m0038	Unigene13092_qie:1:181:-	-45.87	-	2h1-m0038-3p	18	-	18	TGATTGTATCTTCTTGATCTTCTGTAGTTTATCGAGTTGTTAGTTCTTAGTTTAGTGACATTGGGGACTGATGGTGGACTAGAGTCATATCTGAGATTGGGGTCGGAGGTAAGGGGTAGTAGTGGTAAGAGGGGGACGGGCTTAAGTTGAGATCTGAAGTAGGGTCGTGGAACATAGGATC	.((((.(((.(((((((((((((.(((((((((.....(((((((((((((........)))))))))))))))))))))).))(((.((((.((.(((((.(((...............................))).))))).)).)))).)))...))))))).)))).))).))))	-	TAGGGTCGTGGAACATAGGATC
2h1-m0039	Unigene13913_qie:636:741:-	-60.1	-	2h1-m0039-3p	16	-	16	AGTGGAGTCCAGGGAGGGTAGAATGTATGTAGATCTTACCCTGCTTCTCTATCTTTACGAGGTAGGAGTAAGGTCTGGATATACTCTACCCTCCCCAAAAATCCAC	.(((((.....(((((((((((.(((((.((((((((((((((((((...........)))))))).)))))))))).))))).)))))))))))......)))))	-	TGGATATACTCTACCCTCCCC
2h1-m0040	Unigene15879_qie:1:99:-	-23.6	2h1-m0040-5p	-	82	81	-	TTTGAAGAGTTTGAAGGATTCAACATGAGTGTTACAACCTAAGTTAAACAGATTCTTCACTTTCAATGTTGTACTCGTGTCGGATTCTCCGAAAATACA	.........((((.(((((((.(((((((((..(((....((((.((........)).))))....)))..))))))))).))))))).))))......	TTGAAGGATTCAACATGAGTG	-
2h1-m0041	Unigene18538_qie:21:251:-	-98.4	2h1-m0041-5p	2h1-m0041-3p	102	97	4	GCGGCGGTCTCTAATTCGCTTGGTGCAGGTCGGGAACTGACTCGCCGGTGACTGTCGGCGCCGGCATCGCGAATTGCAAATATGTATCGCTATGTACAGAGTTTTTTATTTGAATTAACTTCATATGCAGAGATATTTTAGCTTCATAATTTATTTATGGATGCATAATGTCATCTTGTATATAGCGAAGTTTGTTCCCGCCTTGCATCAACTGAATCGGAGACCGCGGTG	((.(((((((((.(((((.((((((((((.(((((((.((((.(((((((........))))))).........((((....))))(((((((((((((((((..((.....))..))))).......(((((((((...(((((((((.....))))))).))..)))))).))))))))))))))))))).))))))).)))))))))).))))).))))))))).)).	CTAATTCGCTTGGTGCAGGTC	CTTGCATCAACTGAATCGGAG
2h1-m0042	Unigene18775_qie:2561:2679:+	-53.9	2h1-m0042-5p	-	9	9	-	CTTAACTTTGAAAATGCACATCTAGACACTTTTAAGGGGGTGAATTCTCAAAGTTGGTGTGTTAAGGGGCCAACTTAGACCAAGTTAAGGTGTCTAGTTGTGCATTTTCACAGTTGGGG	(((((((.((((((((((((.(((((((((((.....((........((.((((((((.(......).)))))))).)))).....))))))))))).)))))))))))).))))))).	AAAATGCACATCTAGACACTT	-
2h1-m0043	Unigene19575_qie:67:167:-	-52	2h1-m0043-5p	2h1-m0043-3p	33	2	30	GAAATATTCCACCACCAAATTCAGTTGATAAACAAGCGTCATGTTCACAGACTTAAGTCATGCTTCTTGTTTGTCAGCTGAATTTGGTGGTGGAAGTTAAC	......((((((((((((((((((((((((((((((...((((...............))))...))))))))))))))))))))))))))))))......	CACCAAATTCAGTTGATAAAC	TTGTCAGCTGAATTTGGTGGT
2h1-m0044	Unigene21807_qie:418:531:-	-23.3	2h1-m0044-5p	2h1-m0044-3p	9	8	1	CACCATACCCTTTGAGCACCTCAAGATTGGGTAAATTAGCCAGAAAATTCATAACTTCCCATGGTAAACTAGCATATAATAATTTCAGTTGCTTGAGATTCGGAGGGAAAATAT	.......(((((((((...((((((((((((...((((((.((.....((((........))))....)).))...))))...))))))..)))))).))))))))).......	TTTGAGCACCTCAAGATTGGG	CAGTTGCTTGAGATTCGGAGG
2h1-m0045	Unigene21809_qie:418:531:-	-23.3	2h1-m0045-5p	2h1-m0045-3p	9	8	1	CACAATACCCTTTGAGCACCTCAAGATTGGGTAAATTAGCCAGAAAATTCATAACTTCCCATGGTAAACTAGCATATAATAATTTCAGTTGCTTGAGATTCGGAGGGAAAATAT	.......(((((((((...((((((((((((...((((((.((.....((((........))))....)).))...))))...))))))..)))))).))))))))).......	TTTGAGCACCTCAAGATTGGG	CAGTTGCTTGAGATTCGGAGG
2h1-m0046	Unigene22556_qie:747:837:-	-21.1	2h1-m0046-5p	-	13	12	-	TTTCACCACCTTGGCTCTCGAACGACCTTGTTAGGATCACTGTAGGACTTTTTTGGCTTGTAACGTTGGCTCGGGTTAGGGAGTGGTACAT	....(((((((((((((.(.((((..(..(((((((..............)))))))..)...)))).)...)))))))))..))))....	TTGGCTCTCGAACGACCTTGTT	-
2h1-m0047	Unigene23325_qie:823:993:+	-64.4	2h1-m0047-5p	2h1-m0047-3p	99	9	88	TATTGATAGTGTTAACACACCTATACTTGACTAATTGAATTTAAATACACTTTTGATCAATACACCCGTAAGTTCTTGCCAAGTGAAGGGATGTATTTGACACTTGTGGTAGATCAGGGGTGTATTTTAGTTTAATTGGTCAAGTAAAGAGGTGTTTTTAAGACCGTCAAT	.((((((.((.((((.((((((.((((((((((((((((((.(((((((((((((((((((((((((...(.((......)).)...))).))))))..............)))))))))))))))).))))))))))))))))))...))))))..)))).)).))))))	CTATACTTGACTAATTGAATT	TTTAATTGGTCAAGTAAAGAG
2h1-m0048	Unigene23920_qie:316:645:-	-114.6	2h1-m0048-5p	2h1-m0048-3p	4633	56	4554	AGAATTGTCGGAGTACTTTGCAACCGAAGAAGCAAAGTAAGATTCCTGATGGGCATTGTATTGACGAGGAAAGGAATTGAAATTTGAGTTCTAGTTTTGCTTAAATTCCCCCGAGTCTCAGTGGCCATGGATTTGGTTGATACAACTCTTGAAAAGACAGTTTTCTTCTGTTGACATCCATATTTCTTTATGCTTGATGATAGACTGAGTGCTTCTTCAACAGGTATATAATTCGTTTTTTCCGGTCTGTACCTCTTTTTCCTAGTTAATACAATGCCAACCAGGATACCTCATACGTTTCTTCGGTGGTAGAGTACTCTGAGAAATCTT	(((.((.((((((((((((((.(((((((((((..........(((((...((((((((((((((.((((((((......(((((((((.........))))))))).....(((((((((((((((......)))))....((((....(((((.....)))))....)))).((((((((......))))...))))....)))))).)))).......(((((((....(((.......)))..))))))).)))))))).))))))))))))))...)))))..........))))))))))).)))))))))))))).)).))).	GAGTACTTTGCAACCGAAGAA	CTTCGGTGGTAGAGTACTCTG
2h1-m0049	Unigene24050_qie:294:378:+	-29.3	-	2h1-m0049-3p	8	-	8	TGTATAGTCAAGAAGCCAAAGAGGTTAAAGTTTTAATCTTTTTGAAGTTTTTGAACTATGGCTTCTTTGGTTTCTTCACCATTTA	......((.((((((((((((((((((.(((((....(((....))).....))))).)))))))))))))))))).))......	-	ACTATGGCTTCTTTGGTTTCT
2h1-m0050	Unigene24230_qie:364:454:-	-22.8	2h1-m0050-5p	-	8	8	-	CAAGTACGCGTCGGATCCTCCAAAAATAGTGTATTTTTCTTAGGATCTGACATGAGCACTGCAACATCTTTGGAGAGTCCGAGCAACATAG	.......((.((((((.(((((((.((..((((.....(((((.......).))))...))))..)).))))))).)))))))).......	TCGGATCCTCCAAAAATAGTGT	-
2h1-m0051	Unigene27215_qie:361:488:-	-53	2h1-m0051-5p	2h1-m0051-3p	2484	1334	1106	AGATCTAACAGGTAAGATTGAGCTGCTGACCTATGGATTCCTCAGCCCTATCTATTTATGATGTTTGCATATAGATAGGTTTGTGGGTTTGCATATGTCAGGAGCTTCATTTCACTTTTGTTGGATCA	.((((((((((((.((((.(((((.(((((.((((.(..((((((.((((((((..((((.......)))))))))))).))).)))..).)))).))))).))))).)))).)))..))))))))).	AGCTGCTGACCTATGGATTCC	GTTTGCATATGTCAGGAGCTTC
2h1-m0052	Unigene27757_qie:257:522:-	-67.9	2h1-m0052-5p	-	15	15	-	TTTGAAGAGTCCGAGCAACATAGGGTCTTAAGTACACAAGAAGCTTCAAACATCAGCCTTTAGATTCCTGTAAGTGAATCTTGAAATAACAGCTGGTTGATTACATTCTGCAACTTCTACCATTGAACACATGCTAGGCATCAACTTACTGGTCCTCCTTTTCTTTTCGGGATTCGCGACTAACGATCCAAGACTCAGTCTGTTAGTAGAAGCCACATCCGAAACTTGACGTGGCTTGTGAGCTATGTTACTCAAACTCTTCAAAA	((((((((((..(((.((((((((((((.(((..........(((.........)))))).))))).......(((((((((((((...(((..(((((((.....((((((..(((.......)))....))).))).)))))))..))).............))))))))))))).((((((......((((...))))))))))(.(((((((.((........)).))))))).)...))))))).)))..)))))))))).	TTGAAGAGTCCGAGCAACATA	-
2h1-m0053	Unigene27957_qie:55:157:-	-44	2h1-m0053-5p	2h1-m0053-3p	12	7	5	TTTCCCCTATGTTGTTCGGATCCTCCAAGAATGTCGTTGTACTCATGTCATATAGATATATATCCAGCGGCATTTTTGAAGGATCCAAACAACATGACTTCTT	.......(((((((((.(((((((.((((((((((((((.....(((((.....))))).....)))))))))))))).))))))).))))))))).......	TGTTCGGATCCTCCAAGAATG	TTTTTGAAGGATCCAAACAAC
2h1-m0054	Unigene29015_qie:522:805:+	-84.6	-	2h1-m0054-3p	12	-	12	ATGTTGCTCGGACTCTTCACAAATATCGATGGATCTTCACAAATATCGACGGATGCATGTCGGAGCCTCCATAGCAAGTGCATTTTGGAGAAGGAAGAAGAATCAAATTTCCTCACCTTGCATCATTACAACACAATCAGAAAATCATCTATTCTTTCCACTCATCTTGATATAGCTAGAAAGCTAATGAAGCTCAGACACTCCAAAAGAGTTGCCACACCCTTGGCGGATCCTCAAAAATCCAAACATGTATCCGGAGGGATTTTTGAAGAGTCCGAGCAACA	.((((((((((((((((((.((((.((((((............))))))(((((((((((..(((((((((..((....))....)))))((((..((.(((......))).)).))))..((((.............((((.........))))............)))).(((((....))))).....))))....((((.....)))).((((......))))((((........))))..))))))))))).....)))).))))))))))))))))))	-	TTTTTGAAGAGTCCGAGCAAC
2h1-m0055	Unigene31158_qie:371:446:-	-22.4	2h1-m0055-5p	-	7	7	-	CCTTTTGAAGTTGAGTTAGACCCAAGATCCATTTTCTTATCATGGTATCAGGGTCGGACTTGGCGCAATTCATGGT	((...((((((((((((.(((((..(((((((.........)))).))).))))).))))))))....)))).)).	TTGAGTTAGACCCAAGATCCA	-
2h1-m0056	Unigene32097_qie:111:225:+	-53.8	2h1-m0056-5p	-	54	54	-	AGGTTATTGGAGTGGGAGGTATCGAAAGATATAATTATTTATTTTTCCAATCCAAATGGAAAAATAGAAAAAAAATTAATTATGTCTTTCCGATGCCTCCCATACCCATGGCTTC	(((((((.((.((((((((((((((((((((((((((((((((((((((.......))))))))))))........))))))))))))).))))))))))))).)).))))))).	AGTGGGAGGTATCGAAAGATATA	-
2h1-m0057	Unigene34709_qie:465:564:-	-48.6	2h1-m0057-5p	-	6	6	-	TCTGAATTCTTTGGCTCAAGTTCGATCCCTAAGCGTTATATGCTTTGAAGATAATGCCCATATAAAGATTAGGGATCGAACTTGAGCCGAAGTAGAAGAT	(((.....((((((((((((((((((((((((...(((((((................)))))))...))))))))))))))))))))))))....))).	TTGGCTCAAGTTCGATCCCTA	-
2h1-m0058	Unigene34853_qie:530:605:-	-21.2	2h1-m0058-5p	-	6	6	-	GTTTGATCAGTGGGAAAATGTTAGGCTGCTTTTGGATGAGATGATGTATTTTAATATTTTCCCAAATGTGCACACA	((.((..((.(((((((((((((((.(((................))).)))))))))))))))..))..)).)).	TGGGAAAATGTTAGGCTGCTT	-
2h1-m0059	Unigene37509_qie:505:599:-	-51	2h1-m0059-5p	2h1-m0059-3p	51	11	40	TCTGTTATACAGAGGAACCGCTGTCGAGTAGAATGGGAATTTTGGTATTCCCTATTCATCTTCTTATACTCGACAGCGTTTCTCTGTATAACAAA	..((((((((((((((((.(((((((((((((((((((((......)))))).)))).........)))))))))))))))))))))))))))..	AGGAACCGCTGTCGAGTAGAAT	TATACTCGACAGCGTTTCTCT
2h1-m0060	Unigene38420_qie:189:273:+	-26	-	2h1-m0060-3p	37	-	37	GGCTAGCTCCGCCCCTGCGTGTCGGATCCTCCAAATGTAGTGTAGGAGTGATAATTTTTGGAGAGTCCGAGCAACGTGGCTAATC	(((.......))).(((((((((((((.(((((((.((.((.........)).)).))))))).)))))).).))))))......	-	TTTTTGGAGAGTCCGAGCAAC
2h1-m0061	Unigene43190_qie:12:97:+	-40.2	2h1-m0061-5p	-	265	256	-	AAAGTTTTGGCATGAGTGGTGTGGTAAGATAGATCCATCATATTTATGATGTGAAATCTTGCCTGCACCGCCCATGCCCATGCCTT	...((...((((((.(((((((((((((((...((((((((....)))))).)).)))))))).))))))).))))))...))...	CATGAGTGGTGTGGTAAGATA	-
2h1-m0062	Unigene44168_qie:226:329:-	-49.2	2h1-m0062-5p	2h1-m0062-3p	141	47	93	CAGGGCACTTATTGTTGCCTCTCCCTCAAGGGCTTCTCTCCTGCATTTTTGTATGTTGGGAAAGAAACTCTGGCAGGGAGAGCCAATAACAAGTGTCTTGTTTA	((((((((((.((((((.(((((((((.((((.((((.((((((((......))).))))).)))).)))).).)))))))).)))))).))))))))))....	CCTCTCCCTCAAGGGCTTCTC	GAAACTCTGGCAGGGAGAGCC
2h1-m0063	Unigene50451_qie:180:319:+	-70.5	2h1-m0063-5p	2h1-m0063-3p	165	99	59	GTCACCATCCAACAATGTTGATTCGGTTGATGCAGGGCCTGATGGGTGAACAATGAAATTCTACCAAAATTCTTGGGATTTCATCATTACACACATCACTGAAGCCCTACATCACTCGAATCAACATGGTTGGATGGTGA	.((((((((((((.((((((((((((.(((((.(((((.(((((.(((((..(((((((((((..........)))))))))))..)).))).))))).....))))).))))).)))))))))))).))))))))))))	AATGTTGATTCGGTTGATGCAG	ACATCACTCGAATCAACATGGT
2h1-m0064	Unigene53979_qie:4:90:+	-38.9	2h1-m0064-5p	-	691	678	-	AGTTGTTGGTTGTGGGTGGGGTGGAAAGATTTGATTAATTACAAAAATAGATCTAGATCTTTCCTACTCCTCCCATACCCATGACTT	((((((.(((.(((((.(((((((((((((((((((.(((.....))).)))).)))))))))).))))).)))))))).)))))).	TGTGGGTGGGGTGGAAAGATT	-
2h1-m0065	Unigene5475_qie:396:662:-	-103.1	2h1-m0065-5p	2h1-m0065-3p	165	69	94	ATGTGATAAGATGTGGGGGCACGTTATTGAACATGACCTCAGTTGCGAGGACGATTGAGTCCAAAAGCACCCTCTTCGAGTCACACTTCTTGGTTGAATACAGTTAAAGTCATCAATCGTCCAAGATGTGAGAATTGGGTAAGTTATTCCAAGAAAGATCTAGCCTGGAAGTGAGTGAGCTGGAAGATGCTATTGGAATCAATCATTGCCCCCACAGGCTACAACTGATGTCAAGTTCAGTCACTTGGCCCAACGTCTTATCGCATT	((((((((((((((.(((.((.((.(((((((.((((.(((((((.......((((((.(((((.((((...(((((.((((((((((((.(((((.............((.((((((......))).))))).(((((........)))))........))))).))))))..)))).)).))))))))).))))).))))))...(((......)))..))))))).)))).))))))).)).)).))).)))))))))))))).	ATGTGGGGGCACGTTATTGAA	CAGTCACTTGGCCCAACGTCT
2h1-m0066	Unigene594_qie:83:212:+	-39	-	2h1-m0066-3p	18	-	18	CCTAATTCTGGCATACCAACAATTGAGATAACATCTACGTTTGACTAATCTTTTGATTTGTTATTTGTATATTTATCTCCTCCTATTGTTGAACCTTGATGTTATCTCAGGGTTGGCATGCATAAATTGG	.((((((...((((.(((((..(((((((((((((...(((((((.........(((....(((....)))...)))..........)))))))...))))))))))))).))))).))))...))))))	-	TGTTATCTCAGGGTTGGCATG
2h1-m0067	Unigene667_qie:382:565:-	-26.3	-	2h1-m0067-3p	8	-	8	AGCCAAATCATATAATCTGAGTTGCTCAAGCATAGGAAAATTATCACTACCAGCTTCCCACCTTTCCAGATCTCCATCTATAATTTCCAGATATTTTAACTTTTGAAACACATCATCTAGTTTCCAAACTGCTCCAGCAAATGCACAATACCCTTTGAGCACCTCAAGATTGGGTAAATTAGCC	.((.........(((((((((.(((((((((((.(((((.......................)))))((((....)))).........................(((((..........))))).....(((....))).))))..........))))))).))).)))))).........)).	-	TTTGAGCACCTCAAGATTGGG
2h1-m0068	Unigene7025_qie:486:625:+	-46.5	-	2h1-m0068-3p	5	-	5	GCCGCTAAAGGAAGAAGGATCTCTATCTCTGATCCAGTGGATGCTTGAAAGTGAGGTAAGCCGATCCGGCTTCGAGCCGAGCTGGCTATATATCGAAATTGCATATAGAAAGAGAAAGAGATTCGTCTTGCTTCTTTGGA	.(((...(((.((((.((((((((.(((((...(((((....((((((..........(((((...)))))))))))...)))))((((((...........))))))..))))).)))))))).)))).)))...))).	-	AAAGAGAAAGAGATTCGTCTTG
2h1-m0069	Unigene7776_qie:825:942:+	-70.2	2h1-m0069-5p	2h1-m0069-3p	53	44	8	AATTGACGTGGTCATTTGGCTCACGTACTAATTATGAGGGATTATAATGCATTCGGTAAACAATCACAGCATTATAATCCCTCATAATAAGTATGTGAGCCAAATGACCGCATAGTGT	.......((((((((((((((((((((((.((((((((((((((((((((....(((.....)))...)))))))))))))))))))).)))))))))))))))))))))).......	TCACGTACTAATTATGAGGGA	TCCCTCATAATAAGTATGTGA
2h1-m0070	Unigene8893_qie:1:200:-	-36.5	-	2h1-m0070-3p	30	-	30	AAGCATGGATTGAACCTTCCCTCCATAGTAATGCTATCATCCGGATCTTCTAGATATTAAAGTTGTTTCGTCCACTGAATCTATCAATTTCAAACTTCATGGAACTCATCGTTACTTGCTCGTTCTCTTCCACAACAAACTATTTGGAAATACCGAAAACCAAAGTAATTATTTTTTGATGTGGAAGTTCAGACTGTGCT	.(((((((.((((((.(((((..((.(((((((((......(((...(((((((((.....(((((.........((((.........))))........(((((.((........))...))))).....)))))....)))))))))...)))........))).))))))...))..).)))))))))).)))))))	-	TGATGTGGAAGTTCAGACTGTG
6h3-m0001	CL11205.Contig1_qie:147:261:+	-33.1	-	6h3-m0001-3p	10	-	9	CAGACTTTGGTGGAACTCCTCCAACTTCAAGGGAAAACCAGGTTTTGTGCTGATGGCTAAACTTAAGGCCCTCAAAGACAAGCTCAAGGAGTGGAGAGTTACTGCACAAGGGAAC	....((((((((((((((.((((.((((..(((..........(((((..(((.((((........)))).)))...))))))))..))))))))))))).)))).)))))....	-	CAAGGAGTGGAGAGTTACTGC
6h3-m0002	CL1148.Contig2_qie:1:114:-	-48.1	-	6h3-m0002-3p	15	-	14	TGTTGCTCGGAATCTTCAAAAATATCGACAGGTGCGTGTCGGATCCTCCCAAAACAGTGTATTTTTTAAGGATCCGTCACGGGTACAGCAGCATTTTTGGAGAGTCCGAGCAAC	.((((((((((.(((((((((((.........(.((((.((((((((...((((........))))..)))))))).)))).).........))))))))))).))))))))))	-	TTTTTGGAGAGTCCGAGCAAC
6h3-m0003	CL1148.Contig3_qie:1:114:-	-48.1	-	6h3-m0003-3p	15	-	14	TGTTGCTCGGAATCTTCAAAAATATCGACAGGTGCGTGTCGGATCCTCCCAAAACAGTGTATTTTTTAAGGATCCGTCACGGGTACAGCAGCATTTTTGGAGAGTCCGAGCAAC	.((((((((((.(((((((((((.........(.((((.((((((((...((((........))))..)))))))).)))).).........))))))))))).))))))))))	-	TTTTTGGAGAGTCCGAGCAAC
6h3-m0004	CL186.Contig10_qie:2291:2612:-	-74.9	-	6h3-m0004-3p	7	-	7	GAAGAATCCTGTCAATTTTCCTGTTTTCTTTTGAATTTCTGAAAAAAGATTCTCTATATACCTTTTGAGCTCGCAAGGTTCTTTATTTTCTGGCTACTGATTTATGGAACGTGACTAGTTTGAAGTTGAAAAATAGATTTCATGCAAATTGCACACTGAGTTTTTGGTATAGATGTCCTGGGGCTAATAATCTACAAAGAAAGGAGGTGGGAAGTCTAAAATTCCAAATAATCTGCTTTTGATGATTACATCGGCAATAATCCAGCAAAAGGAGGATTATTCAGATCAAGTTCAATGGATAACGGGGATGGATAGCTGCTTA	.(((....(((((....((((((((.(((.(((((((((((((....((((((((.((((((....(((((((....(((((......((........)).....)))))(((..(((((((....(((((......)))))..)))))))..))))))))))..))))))......((((((((..(((((......(((((.((((.((((........)))).....)))).)))))...)))))....))).....))))).....)))))))).))))))...))))))).))).))))))))..)))))...))).	-	TTCAATGGATAACGGGGATGGA
6h3-m0005	CL186.Contig11_qie:1427:1748:-	-74.9	-	6h3-m0005-3p	7	-	7	GAAGAATCCTGTCAATTTTCCTGTTTTCTTTTGAATTTCTGAAAAAAGATTCTCTATATACCTTTTGAGCTCGCAAGGTTCTTTATTTTCTGGCTACTGATTTATGGAACGTGACTAGTTTGAAGTTGAAAAATAGATTTCATGCAAATTGCACACTGAGTTTTTGGTATAGATGTCCTGGGGCTAATAATCTACAAAGAAAGGAGGTGGGAAGTCTAAAATTCCAAATAATCTGCTTTTGATGATTACATCGGCAATAATCCAGCAAAAGGAGGATTATTCAGATCAAGTTCAATGGATAACGGGGATGGATAGCTGCTTA	.(((....(((((....((((((((.(((.(((((((((((((....((((((((.((((((....(((((((....(((((......((........)).....)))))(((..(((((((....(((((......)))))..)))))))..))))))))))..))))))......((((((((..(((((......(((((.((((.((((........)))).....)))).)))))...)))))....))).....))))).....)))))))).))))))...))))))).))).))))))))..)))))...))).	-	TTCAATGGATAACGGGGATGGA
6h3-m0006	CL186.Contig12_qie:1637:1958:-	-74.9	-	6h3-m0006-3p	7	-	7	GAAGAATCCTGTCAATTTTCCTGTTTTCTTTTGAATTTCTGAAAAAAGATTCTCTATATACCTTTTGAGCTCGCAAGGTTCTTTATTTTCTGGCTACTGATTTATGGAACGTGACTAGTTTGAAGTTGAAAAATAGATTTCATGCAAATTGCACACTGAGTTTTTGGTATAGATGTCCTGGGGCTAATAATCTACAAAGAAAGGAGGTGGGAAGTCTAAAATTCCAAATAATCTGCTTTTGATGATTACATCGGCAATAATCCAGCAAAAGGAGGATTATTCAGATCAAGTTCAATGGATAACGGGGATGGATAGCTGCTTA	.(((....(((((....((((((((.(((.(((((((((((((....((((((((.((((((....(((((((....(((((......((........)).....)))))(((..(((((((....(((((......)))))..)))))))..))))))))))..))))))......((((((((..(((((......(((((.((((.((((........)))).....)))).)))))...)))))....))).....))))).....)))))))).))))))...))))))).))).))))))))..)))))...))).	-	TTCAATGGATAACGGGGATGGA
6h3-m0007	CL186.Contig13_qie:1012:1333:-	-74.9	-	6h3-m0007-3p	7	-	7	GAAGAATCCTGTCAATTTTCCTGTTTTCTTTTGAATTTCTGAAAAAAGATTCTCTATATACCTTTTGAGCTCGCAAGGTTCTTTATTTTCTGGCTACTGATTTATGGAACGTGACTAGTTTGAAGTTGAAAAATAGATTTCATGCAAATTGCACACTGAGTTTTTGGTATAGATGTCCTGGGGCTAATAATCTACAAAGAAAGGAGGTGGGAAGTCTAAAATTCCAAATAATCTGCTTTTGATGATTACATCGGCAATAATCCAGCAAAAGGAGGATTATTCAGATCAAGTTCAATGGATAACGGGGATGGATAGCTGCTTA	.(((....(((((....((((((((.(((.(((((((((((((....((((((((.((((((....(((((((....(((((......((........)).....)))))(((..(((((((....(((((......)))))..)))))))..))))))))))..))))))......((((((((..(((((......(((((.((((.((((........)))).....)))).)))))...)))))....))).....))))).....)))))))).))))))...))))))).))).))))))))..)))))...))).	-	TTCAATGGATAACGGGGATGGA
6h3-m0008	CL186.Contig17_qie:1705:2026:-	-74.9	-	6h3-m0008-3p	7	-	7	GAAGAATCCTGTCAATTTTCCTGTTTTCTTTTGAATTTCTGAAAAAAGATTCTCTATATACCTTTTGAGCTCGCAAGGTTCTTTATTTTCTGGCTACTGATTTATGGAACGTGACTAGTTTGAAGTTGAAAAATAGATTTCATGCAAATTGCACACTGAGTTTTTGGTATAGATGTCCTGGGGCTAATAATCTACAAAGAAAGGAGGTGGGAAGTCTAAAATTCCAAATAATCTGCTTTTGATGATTACATCGGCAATAATCCAGCAAAAGGAGGATTATTCAGATCAAGTTCAATGGATAACGGGGATGGATAGCTGCTTA	.(((....(((((....((((((((.(((.(((((((((((((....((((((((.((((((....(((((((....(((((......((........)).....)))))(((..(((((((....(((((......)))))..)))))))..))))))))))..))))))......((((((((..(((((......(((((.((((.((((........)))).....)))).)))))...)))))....))).....))))).....)))))))).))))))...))))))).))).))))))))..)))))...))).	-	TTCAATGGATAACGGGGATGGA
6h3-m0009	CL186.Contig18_qie:2330:2651:-	-74.9	-	6h3-m0009-3p	7	-	7	GAAGAATCCTGTCAATTTTCCTGTTTTCTTTTGAATTTCTGAAAAAAGATTCTCTATATACCTTTTGAGCTCGCAAGGTTCTTTATTTTCTGGCTACTGATTTATGGAACGTGACTAGTTTGAAGTTGAAAAATAGATTTCATGCAAATTGCACACTGAGTTTTTGGTATAGATGTCCTGGGGCTAATAATCTACAAAGAAAGGAGGTGGGAAGTCTAAAATTCCAAATAATCTGCTTTTGATGATTACATCGGCAATAATCCAGCAAAAGGAGGATTATTCAGATCAAGTTCAATGGATAACGGGGATGGATAGCTGCTTA	.(((....(((((....((((((((.(((.(((((((((((((....((((((((.((((((....(((((((....(((((......((........)).....)))))(((..(((((((....(((((......)))))..)))))))..))))))))))..))))))......((((((((..(((((......(((((.((((.((((........)))).....)))).)))))...)))))....))).....))))).....)))))))).))))))...))))))).))).))))))))..)))))...))).	-	TTCAATGGATAACGGGGATGGA
6h3-m0010	CL186.Contig22_qie:2501:2822:-	-74.9	-	6h3-m0010-3p	7	-	7	GAAGAATCCTGTCAATTTTCCTGTTTTCTTTTGAATTTCTGAAAAAAGATTCTCTATATACCTTTTGAGCTCGCAAGGTTCTTTATTTTCTGGCTACTGATTTATGGAACGTGACTAGTTTGAAGTTGAAAAATAGATTTCATGCAAATTGCACACTGAGTTTTTGGTATAGATGTCCTGGGGCTAATAATCTACAAAGAAAGGAGGTGGGAAGTCTAAAATTCCAAATAATCTGCTTTTGATGATTACATCGGCAATAATCCAGCAAAAGGAGGATTATTCAGATCAAGTTCAATGGATAACGGGGATGGATAGCTGCTTA	.(((....(((((....((((((((.(((.(((((((((((((....((((((((.((((((....(((((((....(((((......((........)).....)))))(((..(((((((....(((((......)))))..)))))))..))))))))))..))))))......((((((((..(((((......(((((.((((.((((........)))).....)))).)))))...)))))....))).....))))).....)))))))).))))))...))))))).))).))))))))..)))))...))).	-	TTCAATGGATAACGGGGATGGA
6h3-m0011	CL186.Contig4_qie:1915:2236:-	-74.9	-	6h3-m0011-3p	7	-	7	GAAGAATCCTGTCAATTTTCCTGTTTTCTTTTGAATTTCTGAAAAAAGATTCTCTATATACCTTTTGAGCTCGCAAGGTTCTTTATTTTCTGGCTACTGATTTATGGAACGTGACTAGTTTGAAGTTGAAAAATAGATTTCATGCAAATTGCACACTGAGTTTTTGGTATAGATGTCCTGGGGCTAATAATCTACAAAGAAAGGAGGTGGGAAGTCTAAAATTCCAAATAATCTGCTTTTGATGATTACATCGGCAATAATCCAGCAAAAGGAGGATTATTCAGATCAAGTTCAATGGATAACGGGGATGGATAGCTGCTTA	.(((....(((((....((((((((.(((.(((((((((((((....((((((((.((((((....(((((((....(((((......((........)).....)))))(((..(((((((....(((((......)))))..)))))))..))))))))))..))))))......((((((((..(((((......(((((.((((.((((........)))).....)))).)))))...)))))....))).....))))).....)))))))).))))))...))))))).))).))))))))..)))))...))).	-	TTCAATGGATAACGGGGATGGA
6h3-m0012	CL186.Contig5_qie:1598:1919:-	-74.9	-	6h3-m0012-3p	7	-	7	GAAGAATCCTGTCAATTTTCCTGTTTTCTTTTGAATTTCTGAAAAAAGATTCTCTATATACCTTTTGAGCTCGCAAGGTTCTTTATTTTCTGGCTACTGATTTATGGAACGTGACTAGTTTGAAGTTGAAAAATAGATTTCATGCAAATTGCACACTGAGTTTTTGGTATAGATGTCCTGGGGCTAATAATCTACAAAGAAAGGAGGTGGGAAGTCTAAAATTCCAAATAATCTGCTTTTGATGATTACATCGGCAATAATCCAGCAAAAGGAGGATTATTCAGATCAAGTTCAATGGATAACGGGGATGGATAGCTGCTTA	.(((....(((((....((((((((.(((.(((((((((((((....((((((((.((((((....(((((((....(((((......((........)).....)))))(((..(((((((....(((((......)))))..)))))))..))))))))))..))))))......((((((((..(((((......(((((.((((.((((........)))).....)))).)))))...)))))....))).....))))).....)))))))).))))))...))))))).))).))))))))..)))))...))).	-	TTCAATGGATAACGGGGATGGA
6h3-m0013	CL186.Contig7_qie:974:1295:-	-74.9	-	6h3-m0013-3p	7	-	7	GAAGAATCCTGTCAATTTTCCTGTTTTCTTTTGAATTTCTGAAAAAAGATTCTCTATATACCTTTTGAGCTCGCAAGGTTCTTTATTTTCTGGCTACTGATTTATGGAACGTGACTAGTTTGAAGTTGAAAAATAGATTTCATGCAAATTGCACACTGAGTTTTTGGTATAGATGTCCTGGGGCTAATAATCTACAAAGAAAGGAGGTGGGAAGTCTAAAATTCCAAATAATCTGCTTTTGATGATTACATCGGCAATAATCCAGCAAAAGGAGGATTATTCAGATCAAGTTCAATGGATAACGGGGATGGATAGCTGCTTA	.(((....(((((....((((((((.(((.(((((((((((((....((((((((.((((((....(((((((....(((((......((........)).....)))))(((..(((((((....(((((......)))))..)))))))..))))))))))..))))))......((((((((..(((((......(((((.((((.((((........)))).....)))).)))))...)))))....))).....))))).....)))))))).))))))...))))))).))).))))))))..)))))...))).	-	TTCAATGGATAACGGGGATGGA
6h3-m0014	CL186.Contig9_qie:2120:2441:-	-74.9	-	6h3-m0014-3p	7	-	7	GAAGAATCCTGTCAATTTTCCTGTTTTCTTTTGAATTTCTGAAAAAAGATTCTCTATATACCTTTTGAGCTCGCAAGGTTCTTTATTTTCTGGCTACTGATTTATGGAACGTGACTAGTTTGAAGTTGAAAAATAGATTTCATGCAAATTGCACACTGAGTTTTTGGTATAGATGTCCTGGGGCTAATAATCTACAAAGAAAGGAGGTGGGAAGTCTAAAATTCCAAATAATCTGCTTTTGATGATTACATCGGCAATAATCCAGCAAAAGGAGGATTATTCAGATCAAGTTCAATGGATAACGGGGATGGATAGCTGCTTA	.(((....(((((....((((((((.(((.(((((((((((((....((((((((.((((((....(((((((....(((((......((........)).....)))))(((..(((((((....(((((......)))))..)))))))..))))))))))..))))))......((((((((..(((((......(((((.((((.((((........)))).....)))).)))))...)))))....))).....))))).....)))))))).))))))...))))))).))).))))))))..)))))...))).	-	TTCAATGGATAACGGGGATGGA
6h3-m0015	CL2060.Contig2_qie:1197:1296:-	-56.4	-	6h3-m0015-3p	1287	-	1235	CGGGGCGTGGACCAGCGTGGATTGGGGGGGCGGCCAAAGCCCGGGCCTTCGATACGCCCGTGGAACGCCGTCTCCTCGATCGTGGCAGGCAGCGCGCGCC	.((.(((((..((.((...(((((((((((((((.....(((((((.........))))).))...)))))))))))))))...)).))...))))).))	-	GTCTCCTCGATCGTGGCAGGC
6h3-m0016	CL2600.Contig1_qie:1281:1418:-	-56.8	-	6h3-m0016-3p	5	-	5	CATGTGCAAAGTGCTCAGGAAATACAAATGATCGGAAGGTCAAATTTCTGGCTCATACATGGCGAGTGATGTGTTATAATGTGACTTTCGAATGTTTGACCTTTCGATCATTTGCATCTCCTGAGCAATTCAAACGTT	.((((......(((((((((.((.((((((((((((((((((((((((.((.(((((.((((((.......))))))..)))))))...))).))))))))))))))))))))).)).)))))))))......)))).	-	TCATTTGCATCTCCTGAGCAA
6h3-m0017	CL3210.Contig1_qie:1203:1547:+	-123.6	6h3-m0017-5p	-	5	5	-	GCAGAAATCACATTGCGTGAGCATCCGTTGGGACCATCGCAATGCTTTGTTTTAATTAAACAGTCGGATTCCCCTTGTCCGTACCAGTTCTGAGTTGGCTGTTCGACGCCCGGGGAAGGCCCCAGAAGGAACCGTTCCCAGTCCGTCCCCCGGCCGGCACGCGGCGACCCGCTCTCGCCGCGGGAGCAGCTCGAGCAGTCCACCGACAGCCGACGGGTTCGGGACTGGGACCCCCGTGCCCAGCCCTCAGAGCCAATCCTTTTCCCGAAGTTACGGATCCATTTTGCCGACTTCCCTTGCCTACATTGTTCCATCGACCAGAGGCTGTTCACCTTGGAGACCTGA	.(((...((.((..(.(((((((.((.((((.......((((((...(((((.....)))))(((((.........(((((((...((((((((..(((((......((.(((((..((..((....))..))..(((((((((....((((..((((...(((.(((..((((..((.((....)).))..)))).)))..)))...)))).))))....))))))))).))))).)).))))))))))))).....((((....)))).)))))))........)))))............))))))........)))).)).)))))))).))))...))).	CATTGCGTGAGCATCCGTTGG	-
6h3-m0018	CL3550.Contig1_qie:583:757:+	-36.1	6h3-m0018-5p	-	6	5	-	AAAATTGGAATACTTTAGGTGTGTTTTTGACCCTTCGCTCATTAAAAATTGTTCTTAGTAAATCAGGATAAAAAAGGACTCGTAAAATCGGGCCCTTCTCTGGACCTTGCACATAGCGAGAGCTTTAGTATACCGGGCTTGCCCAAGAATTATATGTGCTTGGTATTGCAAAGTC	....(((.((((((.((.(((((((((((.......((((........(((((((.........)))))))..((((.((((......)))).))))..(((((((((((.....))))).).)))))......)))).....)))))).))))).))...)))))).)))....	TACTTTAGGTGTGTTTTTGAC	-
6h3-m0019	CL3550.Contig2_qie:198:372:+	-36.1	6h3-m0019-5p	-	6	5	-	AAAATTGGAATACTTTAGGTGTGTTTTTGACCCTTCGCTCATTAAAAATTGTTCTTAGTAAATCAGGATAAAAAAGGACTCGTAAAATCGGGCCCTTCTCTGGACCTTGCACATAGCGAGAGCTTTAGTATACCGGGCTTGCCCAAGAATTATATGTGCTTGGTATTGCAAAGTC	....(((.((((((.((.(((((((((((.......((((........(((((((.........)))))))..((((.((((......)))).))))..(((((((((((.....))))).).)))))......)))).....)))))).))))).))...)))))).)))....	TACTTTAGGTGTGTTTTTGAC	-
6h3-m0020	CL3562.Contig1_qie:2437:2561:+	-62.3	6h3-m0020-5p	6h3-m0020-3p	197	83	108	TTTGGATTTATCTCATAATGAATGCAACGTCATATACCATCAACACTCAGAAACTCAATTGAGGTTAAATCTCTGAGTGATGATGGTATATGACCTTGCAATTCACTGTGAGATAAATTTAGTAC	.((((((((((((((((.(((((((((.((((((((((((((.((((((((..(((....)))........)))))))).)))))))))))))).)))).))))).))))))))))))))))...	AATGCAACGTCATATACCATC	TGGTATATGACCTTGCAATTCA
6h3-m0021	CL3562.Contig2_qie:2335:2459:+	-62.3	6h3-m0021-5p	6h3-m0021-3p	197	83	108	TTTGGATTTATCTCATAATGAATGCAACGTCATATACCATCAACACTCAGAAACTCAATTGAGGTTAAATCTCTGAGTGATGATGGTATATGACCTTGCAATTCACTGTGAGATAAATTTAGTAC	.((((((((((((((((.(((((((((.((((((((((((((.((((((((..(((....)))........)))))))).)))))))))))))).)))).))))).))))))))))))))))...	AATGCAACGTCATATACCATC	TGGTATATGACCTTGCAATTCA
6h3-m0022	CL3562.Contig3_qie:2534:2658:+	-62.3	6h3-m0022-5p	6h3-m0022-3p	197	83	108	TTTGGATTTATCTCATAATGAATGCAACGTCATATACCATCAACACTCAGAAACTCAATTGAGGTTAAATCTCTGAGTGATGATGGTATATGACCTTGCAATTCACTGTGAGATAAATTTAGTAC	.((((((((((((((((.(((((((((.((((((((((((((.((((((((..(((....)))........)))))))).)))))))))))))).)))).))))).))))))))))))))))...	AATGCAACGTCATATACCATC	TGGTATATGACCTTGCAATTCA
6h3-m0023	CL3562.Contig4_qie:2636:2760:+	-62.3	6h3-m0023-5p	6h3-m0023-3p	197	83	108	TTTGGATTTATCTCATAATGAATGCAACGTCATATACCATCAACACTCAGAAACTCAATTGAGGTTAAATCTCTGAGTGATGATGGTATATGACCTTGCAATTCACTGTGAGATAAATTTAGTAC	.((((((((((((((((.(((((((((.((((((((((((((.((((((((..(((....)))........)))))))).)))))))))))))).)))).))))).))))))))))))))))...	AATGCAACGTCATATACCATC	TGGTATATGACCTTGCAATTCA
6h3-m0024	CL4038.Contig1_qie:4087:4212:-	-22.2	6h3-m0024-5p	-	17	17	-	AAAGAAAATTGAATTATAGGAAAGAAAAAGAACAAAAAAAGAAAAAGGAAGAAAAAAACAACGACATCTCTCCTTTTTGCTTTTGCAATTAGATTCTTTTCTTTCTATTTTGATTTATTTTATTTC	.....(((.(((((((..((((((((((.((((...((((((((((((((((..............))).)))))))).))))).......).)))))))))))))....))))))).))).....	GAATTATAGGAAAGAAAAAGAAC	-
6h3-m0025	CL405.Contig4_qie:181:431:+	-58.1	6h3-m0025-5p	-	10	10	-	TAACTTACCACTATATCATCGATTCTCGAAGAGTGTGGCTGCCTGAATGCTCTTGCTGCACCACATTGATGTGGTTGGTCATTAGTGTTGAATGAATGATTTGAACCTGGAAATGAACGAGACAAGAACACTTGGTAATGTAATTCTGCACTTCTGAGGCTCAAGTTTTGCTGGTACCTAAATGTGGTTAGTGTGTTTATGTTGTTACCCATTTGTAATCTTTTGGATTTAATGATGAAGTTGGTATGTAA	..((.(((((((.((((((.((.(((.(((((..(((((.((.(((((((.((.(((((((((((....)))))....(((((((.(((.((........)).))))))...)))).((((((..((.(.(((((...((((....))))...)))))).))..))))))............)))))).)).))))))).)).)))))..........))))).))).)).)))))).)).))))).))..	CTATATCATCGATTCTCGAAG	-
6h3-m0026	CL4054.Contig1_qie:181:366:-	-73.9	6h3-m0026-5p	6h3-m0026-3p	181	71	109	TCCATTTGTTGCGGCGGTCTCTAATTCGCTTGGTGCAGGTCGGGACTCATTCGCCGGCGCCGGAAGTGACAGCAGCGGTAGTGACGGTGTACGGCGGAGATGTTTAATGAATAGATGTGGATATGCGGCGAAATTTGTGTCCTGCCTTGCATCAACTGAATTGGAGATAGCTGTGAAATTGAATTG	........(((((((.((((((((((((.((((((((((.((((((.(((((((((.(((((...((.((.((....)).)).))......)))))...(((((((((......)).))))))).)))))))...)).)))))).)))))))))).)))))))))))).)))))))..........	CTAATTCGCTTGGTGCAGGTC	CTTGCATCAACTGAATTGGAG
6h3-m0027	CL4054.Contig2_qie:1176:1361:-	-73.9	6h3-m0027-5p	6h3-m0027-3p	181	71	109	TCCATTTGTTGCGGCGGTCTCTAATTCGCTTGGTGCAGGTCGGGACTCATTCGCCGGCGCCGGAAGTGACAGCAGCGGTAGTGACGGTGTACGGCGGAGATGTTTAATGAATAGATGTGGATATGCGGCGAAATTTGTGTCCTGCCTTGCATCAACTGAATTGGAGATAGCTGTGAAATTGAATTG	........(((((((.((((((((((((.((((((((((.((((((.(((((((((.(((((...((.((.((....)).)).))......)))))...(((((((((......)).))))))).)))))))...)).)))))).)))))))))).)))))))))))).)))))))..........	CTAATTCGCTTGGTGCAGGTC	CTTGCATCAACTGAATTGGAG
6h3-m0028	CL4054.Contig4_qie:941:1126:-	-73.9	6h3-m0028-5p	6h3-m0028-3p	181	71	109	TCCATTTGTTGCGGCGGTCTCTAATTCGCTTGGTGCAGGTCGGGACTCATTCGCCGGCGCCGGAAGTGACAGCAGCGGTAGTGACGGTGTACGGCGGAGATGTTTAATGAATAGATGTGGATATGCGGCGAAATTTGTGTCCTGCCTTGCATCAACTGAATTGGAGATAGCTGTGAAATTGAATTG	........(((((((.((((((((((((.((((((((((.((((((.(((((((((.(((((...((.((.((....)).)).))......)))))...(((((((((......)).))))))).)))))))...)).)))))).)))))))))).)))))))))))).)))))))..........	CTAATTCGCTTGGTGCAGGTC	CTTGCATCAACTGAATTGGAG
6h3-m0029	CL4054.Contig5_qie:484:669:-	-73.9	6h3-m0029-5p	6h3-m0029-3p	181	71	109	TCCATTTGTTGCGGCGGTCTCTAATTCGCTTGGTGCAGGTCGGGACTCATTCGCCGGCGCCGGAAGTGACAGCAGCGGTAGTGACGGTGTACGGCGGAGATGTTTAATGAATAGATGTGGATATGCGGCGAAATTTGTGTCCTGCCTTGCATCAACTGAATTGGAGATAGCTGTGAAATTGAATTG	........(((((((.((((((((((((.((((((((((.((((((.(((((((((.(((((...((.((.((....)).)).))......)))))...(((((((((......)).))))))).)))))))...)).)))))).)))))))))).)))))))))))).)))))))..........	CTAATTCGCTTGGTGCAGGTC	CTTGCATCAACTGAATTGGAG
6h3-m0030	CL4940.Contig1_qie:245:489:+	-51.2	6h3-m0030-5p	6h3-m0030-3p	787	765	19	CTTTATAAATAAAGAAAGCATGGTTTCAGGTAAATGCTAAATCTTTGAGTTGCACTTTCATAGTTTAAAAAGTTACTATAATGTGTTGGAATTAGCCATTATATTGTCAATTATTGATTAATTTGCTTGCTTTGAGATAAGATTAAATACCTAGAATGTGTTGTGTAGTCCATGGCGTTTGAATTTGGCTATCTATAATTGTATTTTGGCAGATTATCTAGAGTATGCTTGCTTTATTTTCTCTT	......((((((((.(((((((.(((.((((((.(((((((.((.((((.......)))).))..............((((((((.(((......))).))))))))(((((((.(((.(((((...((((.((.(((.(.((..(((((.......))))))).).))))).))))...))))).....))).)))))))...)))))))..))))))))).))))))).))))))))......	AAAGAAAGCATGGTTTCAGGTA	TCTAGAGTATGCTTGCTTTAT
6h3-m0031	CL4940.Contig1_qie:485:628:+	-59.4	6h3-m0031-5p	-	152	150	-	CTCTTCATTTTGCATGGTTGCGGGTAGCTTAAGGATTGATGTGAAACAAAAATGTGATGTGAGAGATTTTTGGAGAAGTGTTTGAAGAAAACACATTCTGTTTCACAAATCCTTCAGCTATCCATAACCATGTTAATGTTGGGA	(((..((((..(((((((((.((((((((.(((((((..(((((((((..((((((...(.(((.(((((....))))).))).)......)))))).)))))))))))))))).)))))))).))))))))).))))..))).	TGCATGGTTGCGGGTAGCTTA	-
6h3-m0032	CL4940.Contig2_qie:245:489:+	-51.2	6h3-m0032-5p	6h3-m0032-3p	787	765	19	CTTTATAAATAAAGAAAGCATGGTTTCAGGTAAATGCTAAATCTTTGAGTTGCACTTTCATAGTTTAAAAAGTTACTATAATGTGTTGGAATTAGCCATTATATTGTCAATTATTGATTAATTTGCTTGCTTTGAGATAAGATTAAATACCTAGAATGTGTTGTGTAGTCCATGGCGTTTGAATTTGGCTATCTATAATTGTATTTTGGCAGATTATCTAGAGTATGCTTGCTTTATTTTCTCTT	......((((((((.(((((((.(((.((((((.(((((((.((.((((.......)))).))..............((((((((.(((......))).))))))))(((((((.(((.(((((...((((.((.(((.(.((..(((((.......))))))).).))))).))))...))))).....))).)))))))...)))))))..))))))))).))))))).))))))))......	AAAGAAAGCATGGTTTCAGGTA	TCTAGAGTATGCTTGCTTTAT
6h3-m0033	CL4940.Contig2_qie:485:628:+	-59.4	6h3-m0033-5p	-	152	150	-	CTCTTCATTTTGCATGGTTGCGGGTAGCTTAAGGATTGATGTGAAACAAAAATGTGATGTGAGAGATTTTTGGAGAAGTGTTTGAAGAAAACACATTCTGTTTCACAAATCCTTCAGCTATCCATAACCATGTTAATGTTGGGA	(((..((((..(((((((((.((((((((.(((((((..(((((((((..((((((...(.(((.(((((....))))).))).)......)))))).)))))))))))))))).)))))))).))))))))).))))..))).	TGCATGGTTGCGGGTAGCTTA	-
6h3-m0034	CL5042.Contig2_qie:93:348:-	-60.5	-	6h3-m0034-3p	14	-	14	ACTTATTTACCTCCAGAGGCTCAGCGATCGACATCTAGTGTCTCTCGCACAGTTGCTCACACCTCTACAGACTCACATCCTTTATCAGCATCTACTTCACAACTTGGGATGTCAAGACTTTGCCTTCAAGGCAACAATTCTGAGCCCGACACTCCTACAACAAGTCAGTCAGCTACAAATGATAAGGTTCTCCCACAAGTTGACGTGAGGGATATACACAATAGACTTGTCATTGAGCCTGATGGCTATACGTGAG	.(((((.((...(((.((((((((.((.(((..(((((((((((((((......(((((...............(((((((........................))))))).......((((((...))))))......)))))..(((.............))).(((((((......((......)).......))))))))))))))))))......)))).))))).))))))))..)))...)).)))))	-	CTTGTCATTGAGCCTGATGGC
6h3-m0035	CL6154.Contig2_qie:643:918:+	-62.8	-	6h3-m0035-3p	663	-	639	GCAACACGAGAGACATTGCTTTGTGAATAGCATTGTGTAGTGTAAGCTGTTAATCATTGCTGGCCTCGTTGATTAGTTCCTTTTTTGTTCTCCTGTATATGGTTTGAAACTGTACCACCTCATGTGGTTCCACATAAACATCAGCAATTGGAGTTCGTAGTGGGTTTCGATTATATTTGATCAAATGGCTTGTATTTGCGTTGTTTTGATTAACTTGCAAGGCGGAAAGATTGATTTGGATGACTTGTCATGGTAGCTTGATGTCTCTTACGTCTT	...((..(((((((((((((((((((..((((((..............(((((((..(((.((((...((((((((....................((((((((.(((((...(((((.....))))).((((((.(((.(((.....))).))).)).)))))))))))))))))))))))))..)))).)))(((((.((((............)))).)))))..)))))))...)))).))..)))))).)))..))))))))))..))...	-	TGTCATGGTAGCTTGATGTCT
6h3-m0036	CL6744.Contig1_qie:1420:1545:-	-34.6	-	6h3-m0036-3p	9	-	9	TCTCATATGTTCGCTCAACTAATAGTTATTATCTAAAAAAATCATTTTTACTCTTGATTTTAATTTTCTCCAACAAAGAAAGTGACTTTCTAAGATAATAACTATTAATTGAGCGACTATCTAAAA	......(((.((((((((.(((((((((((((((...(((((((..........)))))))...............((((((...)))))).))))))))))))))).)))))))).)))......	-	TAATAACTATTAATTGAGCGA
6h3-m0037	CL6744.Contig2_qie:569:694:-	-34.6	-	6h3-m0037-3p	9	-	9	TCTCATATGTTCGCTCAACTAATAGTTATTATCTAAAAAAATCATTTTTACTCTTGATTTTAATTTTCTCCAACAAAGAAAGTGACTTTCTAAGATAATAACTATTAATTGAGCGACTATCTAAAA	......(((.((((((((.(((((((((((((((...(((((((..........)))))))...............((((((...)))))).))))))))))))))).)))))))).)))......	-	TAATAACTATTAATTGAGCGA
6h3-m0038	CL7426.Contig1_qie:152:339:+	-81.1	6h3-m0038-5p	6h3-m0038-3p	80	60	17	ACCACAAAATGGACCTTGCATGTTGGTACAGGAAGAAAGAGTTGCAGCCAAGGATGACTTGCCGACTTTTGAATTAACAGTAGATAGTGTTATTCTTCATAGGATGGAACTTAGAAGGGAAAAGTTGGCAAGTGGTCCTTGGCTACATCTTTCTTTCTGCCCCTCAAGCCAGGTCTTTAGTGTACATC	...(((....((((((.((.((..((..((((((((((((..((.((((((((((.((((((((((((((....(((((........)))))((((((.((((......)))))))))))))))))))))))).)))))))))).))))))))))))))..)).)).)).))))))....))).....	TGTTGGTACAGGAAGAAAGAGT	TCTTTCTTTCTGCCCCTCAAG
6h3-m0039	CL7426.Contig2_qie:152:339:+	-81.1	6h3-m0039-5p	6h3-m0039-3p	80	60	17	ACCACAAAATGGACCTTGCATGTTGGTACAGGAAGAAAGAGTTGCAGCCAAGGATGACTTGCCGACTTTTGAATTAACAGTAGATAGTGTTATTCTTCATAGGATGGAACTTAGAAGGGAAAAGTTGGCAAGTGGTCCTTGGCTACATCTTTCTTTCTGCCCCTCAAGCCAGGTCTTTAGTGTACATC	...(((....((((((.((.((..((..((((((((((((..((.((((((((((.((((((((((((((....(((((........)))))((((((.((((......)))))))))))))))))))))))).)))))))))).))))))))))))))..)).)).)).))))))....))).....	TGTTGGTACAGGAAGAAAGAGT	TCTTTCTTTCTGCCCCTCAAG
6h3-m0040	CL7478.Contig1_qie:57:297:+	-42.9	-	6h3-m0040-3p	10	-	10	ATCTCACTATTTTGCTGATGTGACTGTTCCATTCTTGTATGCTTTGCACTAGTTTCCTATTAGTTGTTATGTTTTCTTCGCTGTTGTTTTTTCTTTCCATTATGAGTTTGATTTGCTTCACTTTGAGTCAAGGGTCTTTTGGGAACAACTTCTCTACCTCTAATTAGGGGTAAGGTTTGCGTACACTTTTTCTCTACACAGACTCCACTTTGTGGGATTTCATTGGGTATGTTGTTGTTGT	....((.((...((((.(.((((..(((((((....((..((...((((((((.....))))).)))...))..........(((((.......(((((....((.(((((((((........)))))))))..))...)))))))))).....(((((((....))))))).((((((.(((...........))).))))))..))...))))))).))))).))))...)).))....	-	TGTGGGATTTCATTGGGTATG
6h3-m0041	CL7478.Contig3_qie:57:297:+	-42.9	-	6h3-m0041-3p	10	-	10	ATCTCACTATTTTGCTGATGTGACTGTTCCATTCTTGTATGCTTTGCACTAGTTTCCTATTAGTTGTTATGTTTTCTTCGCTGTTGTTTTTTCTTTCCATTATGAGTTTGATTTGCTTCACTTTGAGTCAAGGGTCTTTTGGGAACAACTTCTCTACCTCTAATTAGGGGTAAGGTTTGCGTACACTTTTTCTCTACACAGACTCCACTTTGTGGGATTTCATTGGGTATGTTGTTGTTGT	....((.((...((((.(.((((..(((((((....((..((...((((((((.....))))).)))...))..........(((((.......(((((....((.(((((((((........)))))))))..))...)))))))))).....(((((((....))))))).((((((.(((...........))).))))))..))...))))))).))))).))))...)).))....	-	TGTGGGATTTCATTGGGTATG
6h3-m0042	CL8897.Contig1_qie:19:136:+	-51.1	6h3-m0042-5p	-	19	19	-	GTTTGCGGATGTAGCATCTTCAAGATTCACATGAAAAGTTGCAAATTGGTTATATAATTGAGGAAATTAATGGCTATTTGAAACTCATGAGAATCTTGATGATGCTGCATCAGCAATA	..((((.(((((((((((.(((((((((.(((((...(((.(((((.((((((.(((((.....)))))))))))))))).)))))))).))))))))).))))))))))).))))..	GTAGCATCTTCAAGATTCACA	-
6h3-m0043	CL8897.Contig2_qie:19:136:+	-51.1	6h3-m0043-5p	-	19	19	-	GTTTGCGGATGTAGCATCTTCAAGATTCACATGAAAAGTTGCAAATTGGTTATATAATTGAGGAAATTAATGGCTATTTGAAACTCATGAGAATCTTGATGATGCTGCATCAGCAATA	..((((.(((((((((((.(((((((((.(((((...(((.(((((.((((((.(((((.....)))))))))))))))).)))))))).))))))))).))))))))))).))))..	GTAGCATCTTCAAGATTCACA	-
6h3-m0044	Unigene11937_qie:205:319:+	-52.7	-	6h3-m0044-3p	10	-	9	ATGTTGCTCGGACTCTCCCAAAAATGTTGCTGAATCCGTGTAGGATTCTCCAAAAGTGCACTCACATTTGGAGTATTCGACATGCCATTGTCATTTTTGAAGAGTCCGAGCAACA	.(((((((((((((((..((((((((..((......(((((.((((.(((((((.(((....))).))))))).)))).))))).....)))))))))).)))))))))))))))	-	TTTTTGAAGAGTCCGAGCAAC
6h3-m0045	Unigene13863_qie:1:112:-	-39.8	-	6h3-m0045-3p	10	-	9	ATTGCTCAGACTCTCCAAAAATATTGCCACATCCGTGTTGAATTCTCGAAAATGCAATATTTTTGGAGGATCCAACACACACATTTCTACATTTTTGAAGAGTCCGAGCAAC	.((((((.((((((.(((((((............((((((.((((((.((((........)))).)))))).))))))............))))))).)))))).)))))).	-	TTTTTGAAGAGTCCGAGCAAC
6h3-m0046	Unigene15111_qie:167:280:-	-55	6h3-m0046-5p	-	6	6	-	AAAAATGCCGCAGCATCAGTGTCAGATCCTCTGAAAATGCAGTCTCACCCATGTCTGATCCGCCAAATGTTATGCATTTTTGGAGGATCTGACACTGATGCACCAGTATTTTTT	((((((((.(..((((((((((((((((((((((((((((((((..((....))..))).............)))))))))))))))))))))))))))))..).)))))))).	CAGCATCAGTGTCAGATCCTC	-
6h3-m0047	Unigene16893_qie:1:260:+	-51.4	6h3-m0047-5p	-	6	6	-	GTTGAGATGGATGTGTGGACATGCTAAGAGTTACAAGATTAGGAATGAGGTTACTTGGGAGAAGAGGGGGTGGTTTCTGTGGCAGACAAGATGGGAGAAGCAAAATTGAGATGGTTTGACCATATGTAGAGGAAGTGCAGCGACGCCTCAGTTAGGAGGTTCAAGAGATTGGTTTTAGGAATCACGCAGGGGGTAGGATCGGCCGAAAAAGTATTATGGAGAAGTGATTAGATAGGATATGGCACAACTTCATATCAATG	(((((.((((((((((.(..((.(((..((((((.......((..(((..((((((...........(.((((((((((.(((.......((((..(((.((.........)).)))..)))).((((.......)))).....(((((......))))).(((....)))))).)))))))))).)...))))))..))).))...................))))))...))).)).).)))))..))))).))))).	TTGAGATGGATGTGTGGACA	-
6h3-m0048	Unigene18538_qie:21:251:-	-98.4	6h3-m0048-5p	6h3-m0048-3p	74	71	2	GCGGCGGTCTCTAATTCGCTTGGTGCAGGTCGGGAACTGACTCGCCGGTGACTGTCGGCGCCGGCATCGCGAATTGCAAATATGTATCGCTATGTACAGAGTTTTTTATTTGAATTAACTTCATATGCAGAGATATTTTAGCTTCATAATTTATTTATGGATGCATAATGTCATCTTGTATATAGCGAAGTTTGTTCCCGCCTTGCATCAACTGAATCGGAGACCGCGGTG	((.(((((((((.(((((.((((((((((.(((((((.((((.(((((((........))))))).........((((....))))(((((((((((((((((..((.....))..))))).......(((((((((...(((((((((.....))))))).))..)))))).))))))))))))))))))).))))))).)))))))))).))))).))))))))).)).	CTAATTCGCTTGGTGCAGGTC	CTTGCATCAACTGAATCGGAG
6h3-m0049	Unigene18878_qie:577:798:+	-60.4	-	6h3-m0049-3p	25	-	24	TATCGGCTGTACTTGGACTCTTCAAAAATGTCATCACACCCGTGTTGGAATATTTGTGTAACTTTTTGAGTCTCCCTATTCGGAATTTCTTTCTCTCCCACTATCAAACTGGTTGTAAAAGTCTATCTTCTTCAAAAATATCTTTGCACCCATGTTGGCATTATTTTTGAATGATCACACACTTGATGACATTTTTGGAGAGTCCGAGCAACTTAGCTTGTC	....(((((..(((((((((((((((((((((((((.....(((((.(((((...(.(..((((...))))..)).))))).))....((((..(..(((.........)))..)..))))...(((...((((((((((.....(((....)))......)))))))))).)))))).....))))))))))))))))))))))))).....)))))....	-	TTTTTGGAGAGTCCGAGCAAC
6h3-m0050	Unigene23120_qie:1:166:+	-54	6h3-m0050-5p	6h3-m0050-3p	7	1	6	ACACCTCAACTTGGTCTCAACTAACAATTAAACACTCCAACTTGTCCTTCGTGACCACTCGATGCTGACGTGGCACATGAAATTTGGAGGTGTCTACATGATAATTTGGTAAATTGGAGTTTTCAAGTGACATAGTGGAGACGAGTTGAGGTGTCTAAATGTGCAT	(((((((((((((.((((.((((...........((((((....((....(((.(((((((....))).)))))))..))...)))))).((((.((.(((.(((((.(.....).))))).))).)))))))))).)))))))))))))))))............	ACCTCAACTTGGTCTCAACT	TGGAGACGAGTTGAGGTGTCT
6h3-m0051	Unigene23632_qie:1:279:+	-57.4	6h3-m0051-5p	-	7	7	-	GAGGATAAGGTAGGTTGTCTGTCCTTGAGGAAGAATGGTGATTTTCAATTTCCAATGGTCTTCATGTAAGGACCCAAACAAGGCAAATTGAGCCAAACATGGGATGCATAGACCGGCAAGAGAAGAATAGTCTACAGAATCCAGAATTTCAATCTACACCAGGAACACAAAGCCTATATATAGAGAAACACTTATCAGTATTTGGAGTAACCCCAAATAGCACATTGCCTTTAAAGCATTTAGAAGGCCCTAAAAAGACAGGACGATCACTAATCAGCA	(..(((..(((.(((((((((((.....(((....((..(((((((..((((...((((((..(((((....((((.....(((.......))).....)))).)))))))))))....)))).))).))))..))...)))((..((((..((((....(((.........))).....))))))))..))......(((((((.......))))))).......((((((..........))))))........)))).)))))))))).)))..).	AGGATAAGGTAGGTTGTCTGTC	-
6h3-m0052	Unigene23920_qie:316:645:-	-114.6	6h3-m0052-5p	6h3-m0052-3p	3585	36	3538	AGAATTGTCGGAGTACTTTGCAACCGAAGAAGCAAAGTAAGATTCCTGATGGGCATTGTATTGACGAGGAAAGGAATTGAAATTTGAGTTCTAGTTTTGCTTAAATTCCCCCGAGTCTCAGTGGCCATGGATTTGGTTGATACAACTCTTGAAAAGACAGTTTTCTTCTGTTGACATCCATATTTCTTTATGCTTGATGATAGACTGAGTGCTTCTTCAACAGGTATATAATTCGTTTTTTCCGGTCTGTACCTCTTTTTCCTAGTTAATACAATGCCAACCAGGATACCTCATACGTTTCTTCGGTGGTAGAGTACTCTGAGAAATCTT	(((.((.((((((((((((((.(((((((((((..........(((((...((((((((((((((.((((((((......(((((((((.........))))))))).....(((((((((((((((......)))))....((((....(((((.....)))))....)))).((((((((......))))...))))....)))))).)))).......(((((((....(((.......)))..))))))).)))))))).))))))))))))))...)))))..........))))))))))).)))))))))))))).)).))).	GAGTACTTTGCAACCGAAGAA	CTTCGGTGGTAGAGTACTCTG
6h3-m0053	Unigene23956_qie:351:473:+	-33.6	-	6h3-m0053-3p	7	-	7	CATTGAAATGGTGTCAAGCAGATTCTGCGATACCTAAAAGGAATTGTTGATATGGGTCTGTTTTATACTAACCAAGATTGTACAGATCTTATTGGTTATGCAGATGCAGGATACTTATCAGTC	.(((((...((((((..(((...(((((.(((.((((.((((.((((((((...(((..((.....))..)))...)))).)))).)))).)))).)))))))))))..))))))..))))).	-	TTGGTTATGCAGATGCAGGATA
6h3-m0054	Unigene24326_qie:1509:1683:-	-43.1	6h3-m0054-5p	-	88	85	-	ATCTCTATGAGGTAGTGGTAAGGTTTGTGTACATTTTACCCTCCACAAACTTCACTTGTAGAATTTTGGGTATGTTGTTGTTGATAAGAGTGGGTGGGGGAGTATAGACAGTCTATCGTGACACAATGATTGATTTAATGGCTCGAACATGTGAACTTTATCATTACTCCGAGGC	.((((...(((.((((((((((((((((((......((((((((((..(((...(((((..(((...............))).))))))))..))))))).))).....((((.(((((......))))).))))...........))))..))))))))))))))))).)))).	TCTATGAGGTAGTGGTAAGGT	-
6h3-m0055	Unigene25187_qie:485:588:+	-38	6h3-m0055-5p	-	6	6	-	GACTCTTTGAAAATGTTGATGACTGCGTGGCAGATCCTTCATAAGTGGTGTGTGCATTTTTGAATGATCCGACACACAGGTGTGTTATCATTTTTGGAGAGTCC	(((((((((((((((.((((..(((.(((.(.((((.((((.(((((.......))))).)))).)))).).))).)))....)))).))))))))))))))).	AAATGTTGATGACTGCGTGGC	-
6h3-m0056	Unigene27215_qie:371:480:-	-42.3	-	6h3-m0056-3p	1252	-	1234	CAGGTAAGATTGAGCTGCTGACCTATGGATTCCTCAGCCCTATCTATTTATGATGTTTGCATATAGATAGGTTTGTGGGTTTGCATATGTCAGGAGCTTCATTTCACTTT	.((((.((((.(((((.(((((.((((.(..((((((.((((((((..((((.......)))))))))))).))).)))..).)))).))))).))))).)))).)))).	-	GTTTGCATATGTCAGGAGCTTC
6h3-m0057	Unigene27757_qie:257:522:-	-67.9	6h3-m0057-5p	-	8	8	-	TTTGAAGAGTCCGAGCAACATAGGGTCTTAAGTACACAAGAAGCTTCAAACATCAGCCTTTAGATTCCTGTAAGTGAATCTTGAAATAACAGCTGGTTGATTACATTCTGCAACTTCTACCATTGAACACATGCTAGGCATCAACTTACTGGTCCTCCTTTTCTTTTCGGGATTCGCGACTAACGATCCAAGACTCAGTCTGTTAGTAGAAGCCACATCCGAAACTTGACGTGGCTTGTGAGCTATGTTACTCAAACTCTTCAAAA	((((((((((..(((.((((((((((((.(((..........(((.........)))))).))))).......(((((((((((((...(((..(((((((.....((((((..(((.......)))....))).))).)))))))..))).............))))))))))))).((((((......((((...))))))))))(.(((((((.((........)).))))))).)...))))))).)))..)))))))))).	TTGAAGAGTCCGAGCAACATA	-
6h3-m0058	Unigene29015_qie:522:805:+	-84.6	-	6h3-m0058-3p	9	-	9	ATGTTGCTCGGACTCTTCACAAATATCGATGGATCTTCACAAATATCGACGGATGCATGTCGGAGCCTCCATAGCAAGTGCATTTTGGAGAAGGAAGAAGAATCAAATTTCCTCACCTTGCATCATTACAACACAATCAGAAAATCATCTATTCTTTCCACTCATCTTGATATAGCTAGAAAGCTAATGAAGCTCAGACACTCCAAAAGAGTTGCCACACCCTTGGCGGATCCTCAAAAATCCAAACATGTATCCGGAGGGATTTTTGAAGAGTCCGAGCAACA	.((((((((((((((((((.((((.((((((............))))))(((((((((((..(((((((((..((....))....)))))((((..((.(((......))).)).))))..((((.............((((.........))))............)))).(((((....))))).....))))....((((.....)))).((((......))))((((........))))..))))))))))).....)))).))))))))))))))))))	-	TTTTTGAAGAGTCCGAGCAAC
6h3-m0059	Unigene32097_qie:111:225:+	-53.8	6h3-m0059-5p	-	23	23	-	AGGTTATTGGAGTGGGAGGTATCGAAAGATATAATTATTTATTTTTCCAATCCAAATGGAAAAATAGAAAAAAAATTAATTATGTCTTTCCGATGCCTCCCATACCCATGGCTTC	(((((((.((.((((((((((((((((((((((((((((((((((((((.......))))))))))))........))))))))))))).))))))))))))).)).))))))).	AGTGGGAGGTATCGAAAGATATA	-
6h3-m0060	Unigene34709_qie:465:564:-	-48.6	6h3-m0060-5p	6h3-m0060-3p	10	9	1	TCTGAATTCTTTGGCTCAAGTTCGATCCCTAAGCGTTATATGCTTTGAAGATAATGCCCATATAAAGATTAGGGATCGAACTTGAGCCGAAGTAGAAGAT	(((.....((((((((((((((((((((((((...(((((((................)))))))...))))))))))))))))))))))))....))).	TTGGCTCAAGTTCGATCCCTA	GGGATCGAACTTGAGCCGAAG
6h3-m0061	Unigene34735_qie:341:420:+	-30.2	-	6h3-m0061-3p	14	-	14	GTCCTCAGCTGGGGTCATCCTTGTCCTCATGGGTACGGCTTGAGGATGCTGGCATGGAAGACAGGATGGACCCTTAGGGA	.((((.....(((((((((((.(((.((....((.((((........))))))...)).)))))))).))))))..))))	-	CTGGCATGGAAGACAGGATGGA
6h3-m0062	Unigene36138_qie:957:1065:+	-44.4	6h3-m0062-5p	-	13	13	-	AGTTGAATAGTTGTTGCAACAATTTCGGTAGTTGTTGGAACAAATTTTAAAGTTGTTGCAAGAACTACTGAATTTGTTGCAACAATTATGGAAAAAATTGCTGCAACTT	(((((.((((((((((((((((.((((((((((.(((.(((((.........))))).))).)))))))))).))))))))))))))))..............))))).	TTGTTGCAACAATTTCGGTAG	-
6h3-m0063	Unigene37509_qie:505:599:-	-51	6h3-m0063-5p	6h3-m0063-3p	48	15	33	TCTGTTATACAGAGGAACCGCTGTCGAGTAGAATGGGAATTTTGGTATTCCCTATTCATCTTCTTATACTCGACAGCGTTTCTCTGTATAACAAA	..((((((((((((((((.(((((((((((((((((((((......)))))).)))).........)))))))))))))))))))))))))))..	AGGAACCGCTGTCGAGTAGAAT	TATACTCGACAGCGTTTCTCT
6h3-m0064	Unigene38420_qie:189:273:+	-26	-	6h3-m0064-3p	12	-	12	GGCTAGCTCCGCCCCTGCGTGTCGGATCCTCCAAATGTAGTGTAGGAGTGATAATTTTTGGAGAGTCCGAGCAACGTGGCTAATC	(((.......))).(((((((((((((.(((((((.((.((.........)).)).))))))).)))))).).))))))......	-	TTTTTGGAGAGTCCGAGCAAC
6h3-m0065	Unigene40946_qie:199:269:-	-34.1	6h3-m0065-5p	-	640	620	-	ACCTTAAAGATGAAGGTACGAGGTTGAGGTTGCTTAAAGCAACATCATCCTTGTATCTTCATCGTCTTTCT	........(((((((((((((((.(((.((((((...)))))).))).)))))))))))))))........	TGAAGGTACGAGGTTGAGGTT	-
6h3-m0066	Unigene43190_qie:12:97:+	-40.2	6h3-m0066-5p	-	242	237	-	AAAGTTTTGGCATGAGTGGTGTGGTAAGATAGATCCATCATATTTATGATGTGAAATCTTGCCTGCACCGCCCATGCCCATGCCTT	...((...((((((.(((((((((((((((...((((((((....)))))).)).)))))))).))))))).))))))...))...	CATGAGTGGTGTGGTAAGATA	-
6h3-m0067	Unigene44168_qie:226:329:-	-49.2	6h3-m0067-5p	6h3-m0067-3p	78	26	52	CAGGGCACTTATTGTTGCCTCTCCCTCAAGGGCTTCTCTCCTGCATTTTTGTATGTTGGGAAAGAAACTCTGGCAGGGAGAGCCAATAACAAGTGTCTTGTTTA	((((((((((.((((((.(((((((((.((((.((((.((((((((......))).))))).)))).)))).).)))))))).)))))).))))))))))....	CCTCTCCCTCAAGGGCTTCTC	GAAACTCTGGCAGGGAGAGCC
6h3-m0068	Unigene53979_qie:4:90:+	-38.9	6h3-m0068-5p	-	955	937	-	AGTTGTTGGTTGTGGGTGGGGTGGAAAGATTTGATTAATTACAAAAATAGATCTAGATCTTTCCTACTCCTCCCATACCCATGACTT	((((((.(((.(((((.(((((((((((((((((((.(((.....))).)))).)))))))))).))))).)))))))).)))))).	TGTGGGTGGGGTGGAAAGATT	-
6h3-m0069	Unigene5475_qie:228:415:-	-96.7	6h3-m0069-5p	6h3-m0069-3p	1422	961	406	GCCCAACGTCTTATCGCATTCAACTCCATCCCATAAACAATAATCTCTGATCATATTCCATGAGACTGTTTTTGGATAAGATCTTTTACCAAGATTACTACGGTCAAGTTTCTTATCCAAAGACATTCCATGGAATACGAGCAGAGATTGCTGTCTATGGGACGGAGAGAATCGCGATAAGATGTGGG	.((((.(((((((((((((((..((((.(((((((.(((.(((((((((.((.(((((((((.((.(((((((((((((((..(((.(((...........))).)))..))))))))))))))).))))))))))).)).))))))))).))).))))))).)))).)))).)))))))))))))))	CGCATTCAACTCCATCCCATA	TGGGACGGAGAGAATCGCGAT
6h3-m0070	Unigene594_qie:83:212:+	-39	-	6h3-m0070-3p	6	-	6	CCTAATTCTGGCATACCAACAATTGAGATAACATCTACGTTTGACTAATCTTTTGATTTGTTATTTGTATATTTATCTCCTCCTATTGTTGAACCTTGATGTTATCTCAGGGTTGGCATGCATAAATTGG	.((((((...((((.(((((..(((((((((((((...(((((((.........(((....(((....)))...)))..........)))))))...))))))))))))).))))).))))...))))))	-	TGTTATCTCAGGGTTGGCATG
6h3-m0071	Unigene6441_qie:127:291:-	-48.19	-	6h3-m0071-3p	10	-	9	TTGGTTGTAGATTCATCAGTTGCATTTCTGCATCATCTGAATATCAGCGGTACCCTCCATTCTTTCTCCCTTTCCTTTTCTCCCTCAACATTGCACACAAAAAACACACTTGCACTTGCTGCTGATGTTTATGGTGATGTGTGAAAGGCTTCTGATGAGTTCCAT	.(((.....((((((((((..((.((((((((((((((((((((((((((((................................................................))))))))))))))).))))))))).)))).))..))))))))))))).	-	GTGATGTGTGAAAGGCTTCTGA
6h3-m0072	Unigene8893_qie:1:200:-	-36.5	-	6h3-m0072-3p	45	-	45	AAGCATGGATTGAACCTTCCCTCCATAGTAATGCTATCATCCGGATCTTCTAGATATTAAAGTTGTTTCGTCCACTGAATCTATCAATTTCAAACTTCATGGAACTCATCGTTACTTGCTCGTTCTCTTCCACAACAAACTATTTGGAAATACCGAAAACCAAAGTAATTATTTTTTGATGTGGAAGTTCAGACTGTGCT	.(((((((.((((((.(((((..((.(((((((((......(((...(((((((((.....(((((.........((((.........))))........(((((.((........))...))))).....)))))....)))))))))...)))........))).))))))...))..).)))))))))).)))))))	-	TGATGTGGAAGTTCAGACTGTG
12h2-m0001	CL11205.Contig1_qie:147:261:+	-33.1	-	12h2-m0001-3p	7	-	7	CAGACTTTGGTGGAACTCCTCCAACTTCAAGGGAAAACCAGGTTTTGTGCTGATGGCTAAACTTAAGGCCCTCAAAGACAAGCTCAAGGAGTGGAGAGTTACTGCACAAGGGAAC	....((((((((((((((.((((.((((..(((..........(((((..(((.((((........)))).)))...))))))))..))))))))))))).)))).)))))....	-	TCAAGGAGTGGAGAGTTACTGC
12h2-m0002	CL1148.Contig2_qie:1:114:-	-48.1	-	12h2-m0002-3p	19	-	19	TGTTGCTCGGAATCTTCAAAAATATCGACAGGTGCGTGTCGGATCCTCCCAAAACAGTGTATTTTTTAAGGATCCGTCACGGGTACAGCAGCATTTTTGGAGAGTCCGAGCAAC	.((((((((((.(((((((((((.........(.((((.((((((((...((((........))))..)))))))).)))).).........))))))))))).))))))))))	-	TTTTTGGAGAGTCCGAGCAAC
12h2-m0003	CL1148.Contig3_qie:1:114:-	-48.1	-	12h2-m0003-3p	19	-	19	TGTTGCTCGGAATCTTCAAAAATATCGACAGGTGCGTGTCGGATCCTCCCAAAACAGTGTATTTTTTAAGGATCCGTCACGGGTACAGCAGCATTTTTGGAGAGTCCGAGCAAC	.((((((((((.(((((((((((.........(.((((.((((((((...((((........))))..)))))))).)))).).........))))))))))).))))))))))	-	TTTTTGGAGAGTCCGAGCAAC
12h2-m0004	CL2226.Contig1_qie:1:120:+	-52.7	12h2-m0004-5p	-	7	7	-	TAAGTTGCTCGGACTCTCCAAAACTGTTGCCGCACCCGTGTCTGATCCTTCAAAATATACATTATTTTTGGAGGATCTGACACTCACCCGATGACATTTTTGCAGATTCCGAGCAACATA	...((((((((((.(((.(((((.(((((.((.....(((((.((((((((((((..........)))))))))))).))))).....)).))))).))))).))).))))))))))...	TAAGTTGCTCGGACTCTCCAA	-
12h2-m0005	CL2600.Contig1_qie:1281:1418:-	-56.8	-	12h2-m0005-3p	6	-	6	CATGTGCAAAGTGCTCAGGAAATACAAATGATCGGAAGGTCAAATTTCTGGCTCATACATGGCGAGTGATGTGTTATAATGTGACTTTCGAATGTTTGACCTTTCGATCATTTGCATCTCCTGAGCAATTCAAACGTT	.((((......(((((((((.((.((((((((((((((((((((((((.((.(((((.((((((.......))))))..)))))))...))).))))))))))))))))))))).)).)))))))))......)))).	-	TCATTTGCATCTCCTGAGCAA
12h2-m0006	CL3351.Contig1_qie:799:975:-	-76	-	12h2-m0006-3p	18	-	17	TGAGGACCATGGCTCGTGGGAGGTGCCATGGAGGGCCACCAAGCCTAAAATCCTCTCTTAAGTCACATAAAGCCACAAACAAGGCCAAGGGTCACCCCATGGATGCCCCCACGGCTCATGGACCTCCCCATGGCTCGTGGGAGTATCCCTGGAAGGGCACCTTGGTCAAAAACTTCC	.((((((((((((((......)).))))))).((((......))))....)))))...........................(((((((((((...(((.((((((.((((((((.(((((......))))))).)))))).)))))).)))...))).))))))))..........	-	TCCCTGGAAGGGCACCTTGGTC
12h2-m0007	CL3562.Contig1_qie:2444:2551:+	-55.7	12h2-m0007-5p	12h2-m0007-3p	147	52	90	TTATCTCATAATGAATGCAACGTCATATACCATCAACACTCAGAAACTCAATTGAGGTTAAATCTCTGAGTGATGATGGTATATGACCTTGCAATTCACTGTGAGATA	.(((((((((.(((((((((.((((((((((((((.((((((((..(((....)))........)))))))).)))))))))))))).)))).))))).)))))))))	AATGCAACGTCATATACCATC	TGGTATATGACCTTGCAATTCA
12h2-m0008	CL3562.Contig2_qie:2342:2449:+	-55.7	12h2-m0008-5p	12h2-m0008-3p	147	52	90	TTATCTCATAATGAATGCAACGTCATATACCATCAACACTCAGAAACTCAATTGAGGTTAAATCTCTGAGTGATGATGGTATATGACCTTGCAATTCACTGTGAGATA	.(((((((((.(((((((((.((((((((((((((.((((((((..(((....)))........)))))))).)))))))))))))).)))).))))).)))))))))	AATGCAACGTCATATACCATC	TGGTATATGACCTTGCAATTCA
12h2-m0009	CL3562.Contig3_qie:2541:2648:+	-55.7	12h2-m0009-5p	12h2-m0009-3p	147	52	90	TTATCTCATAATGAATGCAACGTCATATACCATCAACACTCAGAAACTCAATTGAGGTTAAATCTCTGAGTGATGATGGTATATGACCTTGCAATTCACTGTGAGATA	.(((((((((.(((((((((.((((((((((((((.((((((((..(((....)))........)))))))).)))))))))))))).)))).))))).)))))))))	AATGCAACGTCATATACCATC	TGGTATATGACCTTGCAATTCA
12h2-m0010	CL3562.Contig4_qie:2643:2750:+	-55.7	12h2-m0010-5p	12h2-m0010-3p	147	52	90	TTATCTCATAATGAATGCAACGTCATATACCATCAACACTCAGAAACTCAATTGAGGTTAAATCTCTGAGTGATGATGGTATATGACCTTGCAATTCACTGTGAGATA	.(((((((((.(((((((((.((((((((((((((.((((((((..(((....)))........)))))))).)))))))))))))).)))).))))).)))))))))	AATGCAACGTCATATACCATC	TGGTATATGACCTTGCAATTCA
12h2-m0011	CL4038.Contig1_qie:4087:4212:-	-22.2	12h2-m0011-5p	-	19	19	-	AAAGAAAATTGAATTATAGGAAAGAAAAAGAACAAAAAAAGAAAAAGGAAGAAAAAAACAACGACATCTCTCCTTTTTGCTTTTGCAATTAGATTCTTTTCTTTCTATTTTGATTTATTTTATTTC	.....(((.(((((((..((((((((((.((((...((((((((((((((((..............))).)))))))).))))).......).)))))))))))))....))))))).))).....	GAATTATAGGAAAGAAAAAGAAC	-
12h2-m0012	CL405.Contig4_qie:181:431:+	-58.1	12h2-m0012-5p	-	11	11	-	TAACTTACCACTATATCATCGATTCTCGAAGAGTGTGGCTGCCTGAATGCTCTTGCTGCACCACATTGATGTGGTTGGTCATTAGTGTTGAATGAATGATTTGAACCTGGAAATGAACGAGACAAGAACACTTGGTAATGTAATTCTGCACTTCTGAGGCTCAAGTTTTGCTGGTACCTAAATGTGGTTAGTGTGTTTATGTTGTTACCCATTTGTAATCTTTTGGATTTAATGATGAAGTTGGTATGTAA	..((.(((((((.((((((.((.(((.(((((..(((((.((.(((((((.((.(((((((((((....)))))....(((((((.(((.((........)).))))))...)))).((((((..((.(.(((((...((((....))))...)))))).))..))))))............)))))).)).))))))).)).)))))..........))))).))).)).)))))).)).))))).))..	CTATATCATCGATTCTCGAAG	-
12h2-m0013	CL4054.Contig1_qie:181:366:-	-73.9	12h2-m0013-5p	12h2-m0013-3p	213	94	119	TCCATTTGTTGCGGCGGTCTCTAATTCGCTTGGTGCAGGTCGGGACTCATTCGCCGGCGCCGGAAGTGACAGCAGCGGTAGTGACGGTGTACGGCGGAGATGTTTAATGAATAGATGTGGATATGCGGCGAAATTTGTGTCCTGCCTTGCATCAACTGAATTGGAGATAGCTGTGAAATTGAATTG	........(((((((.((((((((((((.((((((((((.((((((.(((((((((.(((((...((.((.((....)).)).))......)))))...(((((((((......)).))))))).)))))))...)).)))))).)))))))))).)))))))))))).)))))))..........	CTAATTCGCTTGGTGCAGGTC	CTTGCATCAACTGAATTGGAG
12h2-m0014	CL4054.Contig2_qie:1176:1361:-	-73.9	12h2-m0014-5p	12h2-m0014-3p	213	94	119	TCCATTTGTTGCGGCGGTCTCTAATTCGCTTGGTGCAGGTCGGGACTCATTCGCCGGCGCCGGAAGTGACAGCAGCGGTAGTGACGGTGTACGGCGGAGATGTTTAATGAATAGATGTGGATATGCGGCGAAATTTGTGTCCTGCCTTGCATCAACTGAATTGGAGATAGCTGTGAAATTGAATTG	........(((((((.((((((((((((.((((((((((.((((((.(((((((((.(((((...((.((.((....)).)).))......)))))...(((((((((......)).))))))).)))))))...)).)))))).)))))))))).)))))))))))).)))))))..........	CTAATTCGCTTGGTGCAGGTC	CTTGCATCAACTGAATTGGAG
12h2-m0015	CL4054.Contig4_qie:941:1126:-	-73.9	12h2-m0015-5p	12h2-m0015-3p	213	94	119	TCCATTTGTTGCGGCGGTCTCTAATTCGCTTGGTGCAGGTCGGGACTCATTCGCCGGCGCCGGAAGTGACAGCAGCGGTAGTGACGGTGTACGGCGGAGATGTTTAATGAATAGATGTGGATATGCGGCGAAATTTGTGTCCTGCCTTGCATCAACTGAATTGGAGATAGCTGTGAAATTGAATTG	........(((((((.((((((((((((.((((((((((.((((((.(((((((((.(((((...((.((.((....)).)).))......)))))...(((((((((......)).))))))).)))))))...)).)))))).)))))))))).)))))))))))).)))))))..........	CTAATTCGCTTGGTGCAGGTC	CTTGCATCAACTGAATTGGAG
12h2-m0016	CL4054.Contig5_qie:484:669:-	-73.9	12h2-m0016-5p	12h2-m0016-3p	213	94	119	TCCATTTGTTGCGGCGGTCTCTAATTCGCTTGGTGCAGGTCGGGACTCATTCGCCGGCGCCGGAAGTGACAGCAGCGGTAGTGACGGTGTACGGCGGAGATGTTTAATGAATAGATGTGGATATGCGGCGAAATTTGTGTCCTGCCTTGCATCAACTGAATTGGAGATAGCTGTGAAATTGAATTG	........(((((((.((((((((((((.((((((((((.((((((.(((((((((.(((((...((.((.((....)).)).))......)))))...(((((((((......)).))))))).)))))))...)).)))))).)))))))))).)))))))))))).)))))))..........	CTAATTCGCTTGGTGCAGGTC	CTTGCATCAACTGAATTGGAG
12h2-m0017	CL4624.Contig1_qie:379:674:+	-57	-	12h2-m0017-3p	7	-	7	AGAATATCTATCTTTCTTCTTTTTTATTGTTTTATTGTCTATTGTTTTATTGTCGTTCTATGTTCTATTCGGGGCAACACAGGTTGTGCTCTCCGAAAACAGAATTTCCATTTTCTATTCAATTCAAAATTCAAATTGAAGTATTATACTTTTCTGATATCTGATAATTCTATATCGGGAACATATATAAATAATATATATCCGTCTAACAATTTATCTTGGGGGGTTTACATATACTCATAATTGTTGTTATAATTATTATTAATAATGAAAATTGAGAGGGATTTTTTGATTCC	.((((....(((((((((..(((((((((((....(((.((((((((...(((.((((...(((((.(((((((.(.((((...)))).))))))))...)))))............(((((((.........)))))))((((((........))))))((((((......)))))))))))))...)))))))).))).((.(((((.........))))).)).............((((((((....))))))))....)))))))))))..)))))))))......)))).	-	AATAATGAAAATTGAGAGGGATT
12h2-m0018	CL4940.Contig1_qie:245:489:+	-51.2	12h2-m0018-5p	12h2-m0018-3p	485	471	11	CTTTATAAATAAAGAAAGCATGGTTTCAGGTAAATGCTAAATCTTTGAGTTGCACTTTCATAGTTTAAAAAGTTACTATAATGTGTTGGAATTAGCCATTATATTGTCAATTATTGATTAATTTGCTTGCTTTGAGATAAGATTAAATACCTAGAATGTGTTGTGTAGTCCATGGCGTTTGAATTTGGCTATCTATAATTGTATTTTGGCAGATTATCTAGAGTATGCTTGCTTTATTTTCTCTT	......((((((((.(((((((.(((.((((((.(((((((.((.((((.......)))).))..............((((((((.(((......))).))))))))(((((((.(((.(((((...((((.((.(((.(.((..(((((.......))))))).).))))).))))...))))).....))).)))))))...)))))))..))))))))).))))))).))))))))......	AAAGAAAGCATGGTTTCAGGTA	TCTAGAGTATGCTTGCTTTAT
12h2-m0019	CL4940.Contig1_qie:485:628:+	-59.4	12h2-m0019-5p	-	141	136	-	CTCTTCATTTTGCATGGTTGCGGGTAGCTTAAGGATTGATGTGAAACAAAAATGTGATGTGAGAGATTTTTGGAGAAGTGTTTGAAGAAAACACATTCTGTTTCACAAATCCTTCAGCTATCCATAACCATGTTAATGTTGGGA	(((..((((..(((((((((.((((((((.(((((((..(((((((((..((((((...(.(((.(((((....))))).))).)......)))))).)))))))))))))))).)))))))).))))))))).))))..))).	TGCATGGTTGCGGGTAGCTTA	-
12h2-m0020	CL4940.Contig2_qie:245:489:+	-51.2	12h2-m0020-5p	12h2-m0020-3p	485	471	11	CTTTATAAATAAAGAAAGCATGGTTTCAGGTAAATGCTAAATCTTTGAGTTGCACTTTCATAGTTTAAAAAGTTACTATAATGTGTTGGAATTAGCCATTATATTGTCAATTATTGATTAATTTGCTTGCTTTGAGATAAGATTAAATACCTAGAATGTGTTGTGTAGTCCATGGCGTTTGAATTTGGCTATCTATAATTGTATTTTGGCAGATTATCTAGAGTATGCTTGCTTTATTTTCTCTT	......((((((((.(((((((.(((.((((((.(((((((.((.((((.......)))).))..............((((((((.(((......))).))))))))(((((((.(((.(((((...((((.((.(((.(.((..(((((.......))))))).).))))).))))...))))).....))).)))))))...)))))))..))))))))).))))))).))))))))......	AAAGAAAGCATGGTTTCAGGTA	TCTAGAGTATGCTTGCTTTAT
12h2-m0021	CL4940.Contig2_qie:485:628:+	-59.4	12h2-m0021-5p	-	141	136	-	CTCTTCATTTTGCATGGTTGCGGGTAGCTTAAGGATTGATGTGAAACAAAAATGTGATGTGAGAGATTTTTGGAGAAGTGTTTGAAGAAAACACATTCTGTTTCACAAATCCTTCAGCTATCCATAACCATGTTAATGTTGGGA	(((..((((..(((((((((.((((((((.(((((((..(((((((((..((((((...(.(((.(((((....))))).))).)......)))))).)))))))))))))))).)))))))).))))))))).))))..))).	TGCATGGTTGCGGGTAGCTTA	-
12h2-m0022	CL5929.Contig1_qie:400:699:-	-146.2	-	12h2-m0022-3p	31	-	30	TTGCCATTTGAGAAGCAACTCATGTGGATCAGGCCCCTTTCGTTTCTGTCCTCCATTTGATAAGATTCAAAAATTAATGGATTTGTTGTTTAGATTGTTGTCGAACATGTCTCAAATTCGCCGGTGTTAAACTTGCTTCCTTATACTTGGTATCAATATAAGAAAGCATTCCAATTCCAGTGGATAGGAGGCCTGTTTCTCAACCTTCTGAATGACAAACCCATCATTTTTGAATATCTTCAAATGGAGGGTCACAAGGGAAGGGCCCTGATCTATCAGGAGTTGCTTCTCAATTGGCAC	.(((((.((((((((((((((.(((((((((((.(((((((.((..((((((((((((((....((((((((((..((((.(((((((((((((..((((..(((((.(((((..((((((.((.(((.....(((((.((((((.(((....))))))))).)))))....))).)).))))))..))))).)))))..))))..))))))))))))).)))).))))))))))....)))))))))))).)).)).))))))).))))))))).)).)))))))))))))).))))).	-	TGATCTATCAGGAGTTGCTTCT
12h2-m0023	CL6154.Contig2_qie:643:918:+	-62.8	-	12h2-m0023-3p	769	-	756	GCAACACGAGAGACATTGCTTTGTGAATAGCATTGTGTAGTGTAAGCTGTTAATCATTGCTGGCCTCGTTGATTAGTTCCTTTTTTGTTCTCCTGTATATGGTTTGAAACTGTACCACCTCATGTGGTTCCACATAAACATCAGCAATTGGAGTTCGTAGTGGGTTTCGATTATATTTGATCAAATGGCTTGTATTTGCGTTGTTTTGATTAACTTGCAAGGCGGAAAGATTGATTTGGATGACTTGTCATGGTAGCTTGATGTCTCTTACGTCTT	...((..(((((((((((((((((((..((((((..............(((((((..(((.((((...((((((((....................((((((((.(((((...(((((.....))))).((((((.(((.(((.....))).))).)).)))))))))))))))))))))))))..)))).)))(((((.((((............)))).)))))..)))))))...)))).))..)))))).)))..))))))))))..))...	-	TGTCATGGTAGCTTGATGTCT
12h2-m0024	CL6498.Contig3_qie:2985:3057:-	-31.3	12h2-m0024-5p	-	6	6	-	CTTTTTTTCTTCCCCTTTTCTTGGCTGTTGATTTAATAATTTAACAGCTAAGAAGATGTGGAAAAAAAAAAGA	((((((((.(((((.((((((((((((((((.........)))))))))))))))).).)))).)))))))).	TTCCCCTTTTCTTGGCTGTTG	-
12h2-m0025	CL6744.Contig1_qie:1420:1545:-	-34.6	-	12h2-m0025-3p	6	-	6	TCTCATATGTTCGCTCAACTAATAGTTATTATCTAAAAAAATCATTTTTACTCTTGATTTTAATTTTCTCCAACAAAGAAAGTGACTTTCTAAGATAATAACTATTAATTGAGCGACTATCTAAAA	......(((.((((((((.(((((((((((((((...(((((((..........)))))))...............((((((...)))))).))))))))))))))).)))))))).)))......	-	TAATAACTATTAATTGAGCGA
12h2-m0026	CL6744.Contig2_qie:569:694:-	-34.6	-	12h2-m0026-3p	6	-	6	TCTCATATGTTCGCTCAACTAATAGTTATTATCTAAAAAAATCATTTTTACTCTTGATTTTAATTTTCTCCAACAAAGAAAGTGACTTTCTAAGATAATAACTATTAATTGAGCGACTATCTAAAA	......(((.((((((((.(((((((((((((((...(((((((..........)))))))...............((((((...)))))).))))))))))))))).)))))))).)))......	-	TAATAACTATTAATTGAGCGA
12h2-m0027	CL7426.Contig1_qie:152:339:+	-81.1	12h2-m0027-5p	12h2-m0027-3p	94	57	36	ACCACAAAATGGACCTTGCATGTTGGTACAGGAAGAAAGAGTTGCAGCCAAGGATGACTTGCCGACTTTTGAATTAACAGTAGATAGTGTTATTCTTCATAGGATGGAACTTAGAAGGGAAAAGTTGGCAAGTGGTCCTTGGCTACATCTTTCTTTCTGCCCCTCAAGCCAGGTCTTTAGTGTACATC	...(((....((((((.((.((..((..((((((((((((..((.((((((((((.((((((((((((((....(((((........)))))((((((.((((......)))))))))))))))))))))))).)))))))))).))))))))))))))..)).)).)).))))))....))).....	TGTTGGTACAGGAAGAAAGAGT	TCTTTCTTTCTGCCCCTCAAG
12h2-m0028	CL7426.Contig2_qie:152:339:+	-81.1	12h2-m0028-5p	12h2-m0028-3p	94	57	36	ACCACAAAATGGACCTTGCATGTTGGTACAGGAAGAAAGAGTTGCAGCCAAGGATGACTTGCCGACTTTTGAATTAACAGTAGATAGTGTTATTCTTCATAGGATGGAACTTAGAAGGGAAAAGTTGGCAAGTGGTCCTTGGCTACATCTTTCTTTCTGCCCCTCAAGCCAGGTCTTTAGTGTACATC	...(((....((((((.((.((..((..((((((((((((..((.((((((((((.((((((((((((((....(((((........)))))((((((.((((......)))))))))))))))))))))))).)))))))))).))))))))))))))..)).)).)).))))))....))).....	TGTTGGTACAGGAAGAAAGAGT	TCTTTCTTTCTGCCCCTCAAG
12h2-m0029	CL7478.Contig1_qie:57:297:+	-42.9	-	12h2-m0029-3p	13	-	13	ATCTCACTATTTTGCTGATGTGACTGTTCCATTCTTGTATGCTTTGCACTAGTTTCCTATTAGTTGTTATGTTTTCTTCGCTGTTGTTTTTTCTTTCCATTATGAGTTTGATTTGCTTCACTTTGAGTCAAGGGTCTTTTGGGAACAACTTCTCTACCTCTAATTAGGGGTAAGGTTTGCGTACACTTTTTCTCTACACAGACTCCACTTTGTGGGATTTCATTGGGTATGTTGTTGTTGT	....((.((...((((.(.((((..(((((((....((..((...((((((((.....))))).)))...))..........(((((.......(((((....((.(((((((((........)))))))))..))...)))))))))).....(((((((....))))))).((((((.(((...........))).))))))..))...))))))).))))).))))...)).))....	-	TGTGGGATTTCATTGGGTATG
12h2-m0030	CL7478.Contig3_qie:57:297:+	-42.9	-	12h2-m0030-3p	13	-	13	ATCTCACTATTTTGCTGATGTGACTGTTCCATTCTTGTATGCTTTGCACTAGTTTCCTATTAGTTGTTATGTTTTCTTCGCTGTTGTTTTTTCTTTCCATTATGAGTTTGATTTGCTTCACTTTGAGTCAAGGGTCTTTTGGGAACAACTTCTCTACCTCTAATTAGGGGTAAGGTTTGCGTACACTTTTTCTCTACACAGACTCCACTTTGTGGGATTTCATTGGGTATGTTGTTGTTGT	....((.((...((((.(.((((..(((((((....((..((...((((((((.....))))).)))...))..........(((((.......(((((....((.(((((((((........)))))))))..))...)))))))))).....(((((((....))))))).((((((.(((...........))).))))))..))...))))))).))))).))))...)).))....	-	TGTGGGATTTCATTGGGTATG
12h2-m0031	CL8897.Contig1_qie:19:136:+	-51.1	12h2-m0031-5p	-	16	16	-	GTTTGCGGATGTAGCATCTTCAAGATTCACATGAAAAGTTGCAAATTGGTTATATAATTGAGGAAATTAATGGCTATTTGAAACTCATGAGAATCTTGATGATGCTGCATCAGCAATA	..((((.(((((((((((.(((((((((.(((((...(((.(((((.((((((.(((((.....)))))))))))))))).)))))))).))))))))).))))))))))).))))..	GTAGCATCTTCAAGATTCACA	-
12h2-m0032	CL8897.Contig2_qie:19:136:+	-51.1	12h2-m0032-5p	-	16	16	-	GTTTGCGGATGTAGCATCTTCAAGATTCACATGAAAAGTTGCAAATTGGTTATATAATTGAGGAAATTAATGGCTATTTGAAACTCATGAGAATCTTGATGATGCTGCATCAGCAATA	..((((.(((((((((((.(((((((((.(((((...(((.(((((.((((((.(((((.....)))))))))))))))).)))))))).))))))))).))))))))))).))))..	GTAGCATCTTCAAGATTCACA	-
12h2-m0033	Unigene11937_qie:205:319:+	-52.7	-	12h2-m0033-3p	12	-	12	ATGTTGCTCGGACTCTCCCAAAAATGTTGCTGAATCCGTGTAGGATTCTCCAAAAGTGCACTCACATTTGGAGTATTCGACATGCCATTGTCATTTTTGAAGAGTCCGAGCAACA	.(((((((((((((((..((((((((..((......(((((.((((.(((((((.(((....))).))))))).)))).))))).....)))))))))).)))))))))))))))	-	TTTTTGAAGAGTCCGAGCAAC
12h2-m0034	Unigene12020_qie:1:113:+	-25.7	-	12h2-m0034-3p	7	-	7	TGCCGCTCCAGATTTAAAGCTTCAACAATGGCGAATTGGTGATTTCTTCTTTTTATTAATTTATTTTTGTGTATATATTTAAGCTTCTTTAATCTGGTTGGCAAAAAATAATT	(((((..(((((((..((((((..((((.((.((((((((((..........)))))))))).)).))))..........))))))....))))))).)))))..........	-	AAGCTTCTTTAATCTGGTTGGCA
12h2-m0035	Unigene13092_qie:1:181:-	-45.87	-	12h2-m0035-3p	10	-	10	TGATTGTATCTTCTTGATCTTCTGTAGTTTATCGAGTTGTTAGTTCTTAGTTTAGTGACATTGGGGACTGATGGTGGACTAGAGTCATATCTGAGATTGGGGTCGGAGGTAAGGGGTAGTAGTGGTAAGAGGGGGACGGGCTTAAGTTGAGATCTGAAGTAGGGTCGTGGAACATAGGATC	.((((.(((.(((((((((((((.(((((((((.....(((((((((((((........)))))))))))))))))))))).))(((.((((.((.(((((.(((...............................))).))))).)).)))).)))...))))))).)))).))).))))	-	TAGGGTCGTGGAACATAGGATC
12h2-m0036	Unigene13913_qie:638:739:-	-55.4	-	12h2-m0036-3p	10	-	9	TGGAGTCCAGGGAGGGTAGAATGTATGTAGATCTTACCCTGCTTCTCTATCTTTACGAGGTAGGAGTAAGGTCTGGATATACTCTACCCTCCCCAAAAATCC	.(((.....(((((((((((.(((((.((((((((((((((((((...........)))))))).)))))))))).))))).)))))))))))......)))	-	TCTGGATATACTCTACCCTCC
12h2-m0037	Unigene15879_qie:1:99:-	-23.6	12h2-m0037-5p	12h2-m0037-3p	29	27	1	TTTGAAGAGTTTGAAGGATTCAACATGAGTGTTACAACCTAAGTTAAACAGATTCTTCACTTTCAATGTTGTACTCGTGTCGGATTCTCCGAAAATACA	.........((((.(((((((.(((((((((..(((....((((.((........)).))))....)))..))))))))).))))))).))))......	TTGAAGGATTCAACATGAGTG	CTCGTGTCGGATTCTCCGAAA
12h2-m0038	Unigene18538_qie:21:251:-	-98.4	12h2-m0038-5p	12h2-m0038-3p	97	94	1	GCGGCGGTCTCTAATTCGCTTGGTGCAGGTCGGGAACTGACTCGCCGGTGACTGTCGGCGCCGGCATCGCGAATTGCAAATATGTATCGCTATGTACAGAGTTTTTTATTTGAATTAACTTCATATGCAGAGATATTTTAGCTTCATAATTTATTTATGGATGCATAATGTCATCTTGTATATAGCGAAGTTTGTTCCCGCCTTGCATCAACTGAATCGGAGACCGCGGTG	((.(((((((((.(((((.((((((((((.(((((((.((((.(((((((........))))))).........((((....))))(((((((((((((((((..((.....))..))))).......(((((((((...(((((((((.....))))))).))..)))))).))))))))))))))))))).))))))).)))))))))).))))).))))))))).)).	CTAATTCGCTTGGTGCAGGTC	CTTGCATCAACTGAATCGGAG
12h2-m0039	Unigene18878_qie:577:798:+	-60.4	-	12h2-m0039-3p	25	-	25	TATCGGCTGTACTTGGACTCTTCAAAAATGTCATCACACCCGTGTTGGAATATTTGTGTAACTTTTTGAGTCTCCCTATTCGGAATTTCTTTCTCTCCCACTATCAAACTGGTTGTAAAAGTCTATCTTCTTCAAAAATATCTTTGCACCCATGTTGGCATTATTTTTGAATGATCACACACTTGATGACATTTTTGGAGAGTCCGAGCAACTTAGCTTGTC	....(((((..(((((((((((((((((((((((((.....(((((.(((((...(.(..((((...))))..)).))))).))....((((..(..(((.........)))..)..))))...(((...((((((((((.....(((....)))......)))))))))).)))))).....))))))))))))))))))))))))).....)))))....	-	TTTTTGGAGAGTCCGAGCAAC
12h2-m0040	Unigene23325_qie:831:983:+	-56.4	-	12h2-m0040-3p	40	-	39	GTGTTAACACACCTATACTTGACTAATTGAATTTAAATACACTTTTGATCAATACACCCGTAAGTTCTTGCCAAGTGAAGGGATGTATTTGACACTTGTGGTAGATCAGGGGTGTATTTTAGTTTAATTGGTCAAGTAAAGAGGTGTTTTTAA	.....(((((..((.((((((((((((((((((.(((((((((((((((((((((((((...(.((......)).)...))).))))))..............)))))))))))))))).)))))))))))))))))).))..))))).....	-	TTTAATTGGTCAAGTAAAGAG
12h2-m0041	Unigene23573_qie:723:1020:-	-66	-	12h2-m0041-3p	20	-	19	TGCTTATGCTATTATGATATGTCTAATGAGAATGTGCTTATATGGAAAGTACCAAACCCCTTCTTGTACCCATAGCGTGAGTCATATTTACCCGCCCGTTAGAACGTAATTGTTATGTGCTATGTGATTCATGCAAATCCCTTTCCCTATGACATCCCCATAGCTTAAGTCTCGTAGTCCCTTAGAATTATGTGTTTCTTGTTTAATTACGCGCTTTCAAGCCAATGATGTATAAATAGATGCTAAGACGACTTGTTTGAGGGCTCTCGGGTTCTCATTCGCCATGTCACATCTAGGC	.(((((........(((((((.(.(((((((((.((....(((((...((((.((........)))))))))))((((((((((((.............(((.((((((...)))))).)))))))))))))))......(((...(((((.......)))))...)))...((((((.....((((........))))......)))))).((((((((((.......((((......))))...........))))))))))...)).))))))))).).)))))))....)))))	-	TCGGGTTCTCATTCGCCATGTC
12h2-m0042	Unigene23632_qie:1:279:+	-57.4	12h2-m0042-5p	-	9	9	-	GAGGATAAGGTAGGTTGTCTGTCCTTGAGGAAGAATGGTGATTTTCAATTTCCAATGGTCTTCATGTAAGGACCCAAACAAGGCAAATTGAGCCAAACATGGGATGCATAGACCGGCAAGAGAAGAATAGTCTACAGAATCCAGAATTTCAATCTACACCAGGAACACAAAGCCTATATATAGAGAAACACTTATCAGTATTTGGAGTAACCCCAAATAGCACATTGCCTTTAAAGCATTTAGAAGGCCCTAAAAAGACAGGACGATCACTAATCAGCA	(..(((..(((.(((((((((((.....(((....((..(((((((..((((...((((((..(((((....((((.....(((.......))).....)))).)))))))))))....)))).))).))))..))...)))((..((((..((((....(((.........))).....))))))))..))......(((((((.......))))))).......((((((..........))))))........)))).)))))))))).)))..).	AGGATAAGGTAGGTTGTCTGTC	-
12h2-m0043	Unigene23920_qie:315:646:-	-115.5	12h2-m0043-5p	12h2-m0043-3p	4122	19	3949	AAGAATTGTCGGAGTACTTTGCAACCGAAGAAGCAAAGTAAGATTCCTGATGGGCATTGTATTGACGAGGAAAGGAATTGAAATTTGAGTTCTAGTTTTGCTTAAATTCCCCCGAGTCTCAGTGGCCATGGATTTGGTTGATACAACTCTTGAAAAGACAGTTTTCTTCTGTTGACATCCATATTTCTTTATGCTTGATGATAGACTGAGTGCTTCTTCAACAGGTATATAATTCGTTTTTTCCGGTCTGTACCTCTTTTTCCTAGTTAATACAATGCCAACCAGGATACCTCATACGTTTCTTCGGTGGTAGAGTACTCTGAGAAATCTTT	((((.((.((((((((((((((.(((((((((((..........(((((...((((((((((((((.((((((((......(((((((((.........))))))))).....(((((((((((((((......)))))....((((....(((((.....)))))....)))).((((((((......))))...))))....)))))).)))).......(((((((....(((.......)))..))))))).)))))))).))))))))))))))...)))))..........))))))))))).)))))))))))))).)).)))).	GGAGTACTTTGCAACCGAAGA	TTCGGTGGTAGAGTACTCTGA
12h2-m0044	Unigene23956_qie:351:473:+	-33.6	-	12h2-m0044-3p	6	-	6	CATTGAAATGGTGTCAAGCAGATTCTGCGATACCTAAAAGGAATTGTTGATATGGGTCTGTTTTATACTAACCAAGATTGTACAGATCTTATTGGTTATGCAGATGCAGGATACTTATCAGTC	.(((((...((((((..(((...(((((.(((.((((.((((.((((((((...(((..((.....))..)))...)))).)))).)))).)))).)))))))))))..))))))..))))).	-	TTGGTTATGCAGATGCAGGATA
12h2-m0045	Unigene24230_qie:364:454:-	-22.8	12h2-m0045-5p	-	6	6	-	CAAGTACGCGTCGGATCCTCCAAAAATAGTGTATTTTTCTTAGGATCTGACATGAGCACTGCAACATCTTTGGAGAGTCCGAGCAACATAG	.......((.((((((.(((((((.((..((((.....(((((.......).))))...))))..)).))))))).)))))))).......	TCGGATCCTCCAAAAATAGTGTA	-
12h2-m0046	Unigene24326_qie:1509:1683:-	-43.1	12h2-m0046-5p	-	85	85	-	ATCTCTATGAGGTAGTGGTAAGGTTTGTGTACATTTTACCCTCCACAAACTTCACTTGTAGAATTTTGGGTATGTTGTTGTTGATAAGAGTGGGTGGGGGAGTATAGACAGTCTATCGTGACACAATGATTGATTTAATGGCTCGAACATGTGAACTTTATCATTACTCCGAGGC	.((((...(((.((((((((((((((((((......((((((((((..(((...(((((..(((...............))).))))))))..))))))).))).....((((.(((((......))))).))))...........))))..))))))))))))))))).)))).	TCTATGAGGTAGTGGTAAGGT	-
12h2-m0047	Unigene25187_qie:485:588:+	-38	12h2-m0047-5p	-	17	17	-	GACTCTTTGAAAATGTTGATGACTGCGTGGCAGATCCTTCATAAGTGGTGTGTGCATTTTTGAATGATCCGACACACAGGTGTGTTATCATTTTTGGAGAGTCC	(((((((((((((((.((((..(((.(((.(.((((.((((.(((((.......))))).)))).)))).).))).)))....)))).))))))))))))))).	AAATGTTGATGACTGCGTGGC	-
12h2-m0048	Unigene27215_qie:371:480:-	-42.3	-	12h2-m0048-3p	1554	-	1530	CAGGTAAGATTGAGCTGCTGACCTATGGATTCCTCAGCCCTATCTATTTATGATGTTTGCATATAGATAGGTTTGTGGGTTTGCATATGTCAGGAGCTTCATTTCACTTT	.((((.((((.(((((.(((((.((((.(..((((((.((((((((..((((.......)))))))))))).))).)))..).)))).))))).))))).)))).)))).	-	GTTTGCATATGTCAGGAGCTTC
12h2-m0049	Unigene27365_qie:129:245:+	-47.4	-	12h2-m0049-3p	6	-	6	TTGGAGTTGACAGAAGATAGAGAGCACATATGATGAGCTGCTAAATCTGGGAAGAGAGGAAATTGGAGTTAAAGCATTTCACTTCATTTGTGCTCTCTATGCTTCCGTCATCTCCTT	..((((.((((.((((((((((((((((.((((((((.((((...(((((............))))).....)))).))))..)))).)))))))))))).)))).)))).))))..	-	ATTTGTGCTCTCTATGCTTCCG
12h2-m0050	Unigene27757_qie:257:522:-	-67.9	12h2-m0050-5p	-	14	14	-	TTTGAAGAGTCCGAGCAACATAGGGTCTTAAGTACACAAGAAGCTTCAAACATCAGCCTTTAGATTCCTGTAAGTGAATCTTGAAATAACAGCTGGTTGATTACATTCTGCAACTTCTACCATTGAACACATGCTAGGCATCAACTTACTGGTCCTCCTTTTCTTTTCGGGATTCGCGACTAACGATCCAAGACTCAGTCTGTTAGTAGAAGCCACATCCGAAACTTGACGTGGCTTGTGAGCTATGTTACTCAAACTCTTCAAAA	((((((((((..(((.((((((((((((.(((..........(((.........)))))).))))).......(((((((((((((...(((..(((((((.....((((((..(((.......)))....))).))).)))))))..))).............))))))))))))).((((((......((((...))))))))))(.(((((((.((........)).))))))).)...))))))).)))..)))))))))).	TTGAAGAGTCCGAGCAACATA	-
12h2-m0051	Unigene27957_qie:45:165:-	-45.7	12h2-m0051-5p	12h2-m0051-3p	13	8	5	AGGTACTTTTTCCCCTATGTTGTTCGGATCCTCCAAGAATGTCGTTGTACTCATGTCATATAGATATATATCCAGCGGCATTTTTGAAGGATCCAAACAACATGACTTCTTTTTCTCCTTT	(((............(((((((((.(((((((.((((((((((((((.....(((((.....))))).....)))))))))))))).))))))).)))))))))............)))..	TGTTCGGATCCTCCAAGAATG	TTTTTGAAGGATCCAAACAAC
12h2-m0052	Unigene28406_qie:223:330:-	-46.7	-	12h2-m0052-3p	20	-	20	AATGTTCTAGCATGAGTCGTGGTAAGTATTTTCAGTTGAGGTTTGAACATATAACGTCTAAAGTTCAAACTCCAATTCAAAATACTTACCACGACTCGACCTAAATAT	.(((((.(((..((((((((((((((((((((.(((((.(((((((((..............))))))))).))))).))))))))))))))))))))..))))))))	-	CAAAATACTTACCACGACTCG
12h2-m0053	Unigene29015_qie:522:805:+	-84.6	-	12h2-m0053-3p	12	-	12	ATGTTGCTCGGACTCTTCACAAATATCGATGGATCTTCACAAATATCGACGGATGCATGTCGGAGCCTCCATAGCAAGTGCATTTTGGAGAAGGAAGAAGAATCAAATTTCCTCACCTTGCATCATTACAACACAATCAGAAAATCATCTATTCTTTCCACTCATCTTGATATAGCTAGAAAGCTAATGAAGCTCAGACACTCCAAAAGAGTTGCCACACCCTTGGCGGATCCTCAAAAATCCAAACATGTATCCGGAGGGATTTTTGAAGAGTCCGAGCAACA	.((((((((((((((((((.((((.((((((............))))))(((((((((((..(((((((((..((....))....)))))((((..((.(((......))).)).))))..((((.............((((.........))))............)))).(((((....))))).....))))....((((.....)))).((((......))))((((........))))..))))))))))).....)))).))))))))))))))))))	-	TTTTTGAAGAGTCCGAGCAAC
12h2-m0054	Unigene32097_qie:111:225:+	-53.8	12h2-m0054-5p	-	17	16	-	AGGTTATTGGAGTGGGAGGTATCGAAAGATATAATTATTTATTTTTCCAATCCAAATGGAAAAATAGAAAAAAAATTAATTATGTCTTTCCGATGCCTCCCATACCCATGGCTTC	(((((((.((.((((((((((((((((((((((((((((((((((((((.......))))))))))))........))))))))))))).))))))))))))).)).))))))).	AGTGGGAGGTATCGAAAGATATA	-
12h2-m0055	Unigene34709_qie:465:564:-	-48.6	12h2-m0055-5p	12h2-m0055-3p	7	6	1	TCTGAATTCTTTGGCTCAAGTTCGATCCCTAAGCGTTATATGCTTTGAAGATAATGCCCATATAAAGATTAGGGATCGAACTTGAGCCGAAGTAGAAGAT	(((.....((((((((((((((((((((((((...(((((((................)))))))...))))))))))))))))))))))))....))).	TTGGCTCAAGTTCGATCCCTA	GGGATCGAACTTGAGCCGAAG
12h2-m0056	Unigene34735_qie:341:420:+	-30.2	-	12h2-m0056-3p	21	-	21	GTCCTCAGCTGGGGTCATCCTTGTCCTCATGGGTACGGCTTGAGGATGCTGGCATGGAAGACAGGATGGACCCTTAGGGA	.((((.....(((((((((((.(((.((....((.((((........))))))...)).)))))))).))))))..))))	-	CTGGCATGGAAGACAGGATGGA
12h2-m0057	Unigene36138_qie:957:1065:+	-44.4	12h2-m0057-5p	-	21	20	-	AGTTGAATAGTTGTTGCAACAATTTCGGTAGTTGTTGGAACAAATTTTAAAGTTGTTGCAAGAACTACTGAATTTGTTGCAACAATTATGGAAAAAATTGCTGCAACTT	(((((.((((((((((((((((.((((((((((.(((.(((((.........))))).))).)))))))))).))))))))))))))))..............))))).	TTGTTGCAACAATTTCGGTAG	-
12h2-m0058	Unigene364_qie:1279:1402:+	-52.7	12h2-m0058-5p	-	7	7	-	TGTTACAGCCTAAGTTGCTCGGACTCTCCAAAAGTATTGCCACACCCATGTCGGATCCCTCAAAAATACACTATTTTGAAGGATCCGACACGCACCCATCGAAATTTTTGAAGAGTCCGAGCAA	..............(((((((((((((.(((((((.(((.........((((((((((.((((((........)))))).)))))))))).........))).))))))).)))))))))))))	TAAGTTGCTCGGACTCTCCAA	-
12h2-m0059	Unigene37509_qie:504:600:-	-51	12h2-m0059-5p	12h2-m0059-3p	29	8	21	TTCTGTTATACAGAGGAACCGCTGTCGAGTAGAATGGGAATTTTGGTATTCCCTATTCATCTTCTTATACTCGACAGCGTTTCTCTGTATAACAAAA	...((((((((((((((((.(((((((((((((((((((((......)))))).)))).........)))))))))))))))))))))))))))...	GAGGAACCGCTGTCGAGTAGAA	ATACTCGACAGCGTTTCTCTG
12h2-m0060	Unigene38362_qie:20:249:+	-77.9	-	12h2-m0060-3p	6	-	5	GCAAGCAAGCATTCCAACTTTGGAGTTGCACATCTACACACCTCAACTTAGTCTCAACTGATAACAAAACACTCCAACTCGTCCTTGCTATGAACACCAGATGCTGACGTGACACTTAAATTTCATTGGTGTTTGGATGATCATCTCATAAGTTGTAGTGTTCAACTGATAAAGTGGAGATAAGTTGAGGCGTCTAGAGATGCATACTCAAAGTTGGAGTACTTATTCAC	......(((.((((((((((((.(((((((..((((.((.((((((((((.((((.(((........((((((.(((((......((..((((.(((((((((((...((((..........)))).))))))))).)).))))..))..))))).))))))..........))).)))))))))))))).)).))))..)))).))))))))))))))).)))......	-	ATGCATACTCAAAGTTGGAGT
12h2-m0061	Unigene38420_qie:189:273:+	-26	-	12h2-m0061-3p	17	-	17	GGCTAGCTCCGCCCCTGCGTGTCGGATCCTCCAAATGTAGTGTAGGAGTGATAATTTTTGGAGAGTCCGAGCAACGTGGCTAATC	(((.......))).(((((((((((((.(((((((.((.((.........)).)).))))))).)))))).).))))))......	-	TTTTTGGAGAGTCCGAGCAAC
12h2-m0062	Unigene40946_qie:199:269:-	-34.1	12h2-m0062-5p	-	423	408	-	ACCTTAAAGATGAAGGTACGAGGTTGAGGTTGCTTAAAGCAACATCATCCTTGTATCTTCATCGTCTTTCT	........(((((((((((((((.(((.((((((...)))))).))).)))))))))))))))........	TGAAGGTACGAGGTTGAGGTT	-
12h2-m0063	Unigene43190_qie:12:97:+	-40.2	12h2-m0063-5p	-	256	249	-	AAAGTTTTGGCATGAGTGGTGTGGTAAGATAGATCCATCATATTTATGATGTGAAATCTTGCCTGCACCGCCCATGCCCATGCCTT	...((...((((((.(((((((((((((((...((((((((....)))))).)).)))))))).))))))).))))))...))...	CATGAGTGGTGTGGTAAGATA	-
12h2-m0064	Unigene44168_qie:226:329:-	-49.2	12h2-m0064-5p	12h2-m0064-3p	221	101	117	CAGGGCACTTATTGTTGCCTCTCCCTCAAGGGCTTCTCTCCTGCATTTTTGTATGTTGGGAAAGAAACTCTGGCAGGGAGAGCCAATAACAAGTGTCTTGTTTA	((((((((((.((((((.(((((((((.((((.((((.((((((((......))).))))).)))).)))).).)))))))).)))))).))))))))))....	CCTCTCCCTCAAGGGCTTCTC	GAAACTCTGGCAGGGAGAGCC
12h2-m0065	Unigene5236_qie:167:310:-	-56.4	-	12h2-m0065-3p	6	-	6	ATGCCTCAACTATCACTTCCTTTGTATAAAAGACATCTCGATGGTGAATTGACCTATACACGCCTGTTGTCGATTGGAAATAAATATTTGCCCAATTCAGCATTGAGACGTGTTTTGGTACAATGGGAGGTGATAGTTTAGGTA	.(((((.((((((((((((((((((((((((.((.((((((((.(((((((.........((.(....).))...((((((....)))).))))))))).)))))))).)).)))).)))))).)))))))))))))).)))))	-	TTTTGGTACAATGGGAGGTGAT
12h2-m0066	Unigene53979_qie:4:90:+	-38.9	12h2-m0066-5p	-	1388	1375	-	AGTTGTTGGTTGTGGGTGGGGTGGAAAGATTTGATTAATTACAAAAATAGATCTAGATCTTTCCTACTCCTCCCATACCCATGACTT	((((((.(((.(((((.(((((((((((((((((((.(((.....))).)))).)))))))))).))))).)))))))).)))))).	TGTGGGTGGGGTGGAAAGATT	-
12h2-m0067	Unigene5475_qie:228:415:-	-96.7	12h2-m0067-5p	12h2-m0067-3p	1292	679	554	GCCCAACGTCTTATCGCATTCAACTCCATCCCATAAACAATAATCTCTGATCATATTCCATGAGACTGTTTTTGGATAAGATCTTTTACCAAGATTACTACGGTCAAGTTTCTTATCCAAAGACATTCCATGGAATACGAGCAGAGATTGCTGTCTATGGGACGGAGAGAATCGCGATAAGATGTGGG	.((((.(((((((((((((((..((((.(((((((.(((.(((((((((.((.(((((((((.((.(((((((((((((((..(((.(((...........))).)))..))))))))))))))).))))))))))).)).))))))))).))).))))))).)))).)))).)))))))))))))))	CGCATTCAACTCCATCCCATA	TGGGACGGAGAGAATCGCGAT
12h2-m0068	Unigene5475_qie:396:662:-	-103.1	12h2-m0068-5p	12h2-m0068-3p	136	44	91	ATGTGATAAGATGTGGGGGCACGTTATTGAACATGACCTCAGTTGCGAGGACGATTGAGTCCAAAAGCACCCTCTTCGAGTCACACTTCTTGGTTGAATACAGTTAAAGTCATCAATCGTCCAAGATGTGAGAATTGGGTAAGTTATTCCAAGAAAGATCTAGCCTGGAAGTGAGTGAGCTGGAAGATGCTATTGGAATCAATCATTGCCCCCACAGGCTACAACTGATGTCAAGTTCAGTCACTTGGCCCAACGTCTTATCGCATT	((((((((((((((.(((.((.((.(((((((.((((.(((((((.......((((((.(((((.((((...(((((.((((((((((((.(((((.............((.((((((......))).))))).(((((........)))))........))))).))))))..)))).)).))))))))).))))).))))))...(((......)))..))))))).)))).))))))).)).)).))).)))))))))))))).	ATGTGGGGGCACGTTATTGAA	CAGTCACTTGGCCCAACGTCT
12h2-m0069	Unigene555_qie:324:656:+	-66.1	-	12h2-m0069-3p	11	-	11	CTGAAAGCTGGTTTCCTGATAGGTCCAATGATTCAACTGAAGATAAATCTCCAAATGATGGTGGTATATGACCTTGGAATCCATTATGAGATAAATTCAATGTGTGAACTGCAATGAGATCCCCCATGATACTTGGAATTTTCCCTCCAAATTTATTACTTGAAAGGTCGATAACAGTGTACAAATACAAGATTCTCACAATTTCGCGCTCAAATCCCTTTGTTACAATAGTTACCGTGTCTTGGTAATATCCATCAGTTGGTGCCTTCTTTGATGGATCAATTGTCTTCATGGCTTTCAAATGTTGAAACAGACTCGTTGGTAAGTCTTTCG	.((((((((.....((.(((.((((...((.((((((((((((((((((((...(((((((.(((.....))).......)))))))))))).........(((((((......(((((((...........(((((........)))))..(((((((((...)))).)))))...((((....)))).)).)))))....))))))).((((....))))........(((((((.....)))))))(((((((((..((.....)).)))))))))...)))))))))............)))))).)))))).)))))..)).))))))	-	TGTTGAAACAGACTCGTTGGT
12h2-m0070	Unigene594_qie:83:212:+	-39	-	12h2-m0070-3p	7	-	7	CCTAATTCTGGCATACCAACAATTGAGATAACATCTACGTTTGACTAATCTTTTGATTTGTTATTTGTATATTTATCTCCTCCTATTGTTGAACCTTGATGTTATCTCAGGGTTGGCATGCATAAATTGG	.((((((...((((.(((((..(((((((((((((...(((((((.........(((....(((....)))...)))..........)))))))...))))))))))))).))))).))))...))))))	-	TGTTATCTCAGGGTTGGCATG
12h2-m0071	Unigene7776_qie:835:933:+	-62.3	12h2-m0071-5p	-	11	10	-	GTCATTTGGCTCACGTACTAATTATGAGGGATTATAATGCATTCGGTAAACAATCACAGCATTATAATCCCTCATAATAAGTATGTGAGCCAAATGACC	(((((((((((((((((((.((((((((((((((((((((....(((.....)))...)))))))))))))))))))).))))))))))))))))))).	TCACGTACTAATTATGAGGGA	-
12h2-m0072	Unigene8893_qie:1:200:-	-36.5	-	12h2-m0072-3p	25	-	25	AAGCATGGATTGAACCTTCCCTCCATAGTAATGCTATCATCCGGATCTTCTAGATATTAAAGTTGTTTCGTCCACTGAATCTATCAATTTCAAACTTCATGGAACTCATCGTTACTTGCTCGTTCTCTTCCACAACAAACTATTTGGAAATACCGAAAACCAAAGTAATTATTTTTTGATGTGGAAGTTCAGACTGTGCT	.(((((((.((((((.(((((..((.(((((((((......(((...(((((((((.....(((((.........((((.........))))........(((((.((........))...))))).....)))))....)))))))))...)))........))).))))))...))..).)))))))))).)))))))	-	TGATGTGGAAGTTCAGACTGTG
12h2-m0073	Unigene9867_qie:474:598:+	-39.8	12h2-m0073-5p	-	10	9	-	TCTATGTTGCTCGGACTCTCCAAAAATGTTGCTGCACCCATGTCAGATTCTCTGAAAATCCGCTACTTTTGAAGAGTCCAACACGCACCCATTGACATTTTCTAAAGAGTCCGAACAACATAGGT	(((((((((.(((((((((...(((((((((.((......(((..((((((.(.((((........)))).)))))))..)))......)).)))))))))....))))))))).))))))))).	TCGGACTCTCCAAAAATGTTG	-
24h1-m0001	CL1148.Contig2_qie:1:114:-	-48.1	-	24h1-m0001-3p	22	-	22	TGTTGCTCGGAATCTTCAAAAATATCGACAGGTGCGTGTCGGATCCTCCCAAAACAGTGTATTTTTTAAGGATCCGTCACGGGTACAGCAGCATTTTTGGAGAGTCCGAGCAAC	.((((((((((.(((((((((((.........(.((((.((((((((...((((........))))..)))))))).)))).).........))))))))))).))))))))))	-	TTTTTGGAGAGTCCGAGCAAC
24h1-m0002	CL1148.Contig3_qie:1:114:-	-48.1	-	24h1-m0002-3p	22	-	22	TGTTGCTCGGAATCTTCAAAAATATCGACAGGTGCGTGTCGGATCCTCCCAAAACAGTGTATTTTTTAAGGATCCGTCACGGGTACAGCAGCATTTTTGGAGAGTCCGAGCAAC	.((((((((((.(((((((((((.........(.((((.((((((((...((((........))))..)))))))).)))).).........))))))))))).))))))))))	-	TTTTTGGAGAGTCCGAGCAAC
24h1-m0003	CL2226.Contig1_qie:1:120:-	-50.8	-	24h1-m0003-3p	10	-	10	TATGTTGCTCGGAATCTGCAAAAATGTCATCGGGTGAGTGTCAGATCCTCCAAAAATAATGTATATTTTGAAGGATCAGACACGGGTGCGGCAACAGTTTTGGAGAGTCCGAGCAACTTA	...((((((((((.(((.(((((.(((..(((.(...(((((.((((((.(((((..........))))).)))))).)))))...).)))..))).))))).))).))))))))))...	-	TTTGGAGAGTCCGAGCAACTT
24h1-m0004	CL2258.Contig2_qie:925:993:+	-20.8	24h1-m0004-5p	-	6	6	-	TTCAATTTCCATGAGGTAGTGGTAAGGTCTATATAAACTCTACCATCCTTAGACCCTACTTTGTGGGAT	......(((((((((((((.(((((((...................))))..)))))))))))))))).	ATGAGGTAGTGGTAAGGTCT	-
24h1-m0005	CL2995.Contig2_qie:1652:1730:-	-35.7	24h1-m0005-5p	-	5	5	-	ACTGTTTAGTTGAGTTTACAGTATCTGCCGTTTTGTCTGTTATAGAAAAGGCAGATACTATAACCTCAACCAAACAGTT	(((((((.((((((.(((.((((((((((.((((((.....))))))..)))))))))).))).)))))).))))))).	TGAGTTTACAGTATCTGCCGTTT	-
24h1-m0006	CL3550.Contig1_qie:583:757:+	-36.1	24h1-m0006-5p	-	8	8	-	AAAATTGGAATACTTTAGGTGTGTTTTTGACCCTTCGCTCATTAAAAATTGTTCTTAGTAAATCAGGATAAAAAAGGACTCGTAAAATCGGGCCCTTCTCTGGACCTTGCACATAGCGAGAGCTTTAGTATACCGGGCTTGCCCAAGAATTATATGTGCTTGGTATTGCAAAGTC	....(((.((((((.((.(((((((((((.......((((........(((((((.........)))))))..((((.((((......)))).))))..(((((((((((.....))))).).)))))......)))).....)))))).))))).))...)))))).)))....	TACTTTAGGTGTGTTTTTGAC	-
24h1-m0007	CL3550.Contig2_qie:198:372:+	-36.1	24h1-m0007-5p	-	8	8	-	AAAATTGGAATACTTTAGGTGTGTTTTTGACCCTTCGCTCATTAAAAATTGTTCTTAGTAAATCAGGATAAAAAAGGACTCGTAAAATCGGGCCCTTCTCTGGACCTTGCACATAGCGAGAGCTTTAGTATACCGGGCTTGCCCAAGAATTATATGTGCTTGGTATTGCAAAGTC	....(((.((((((.((.(((((((((((.......((((........(((((((.........)))))))..((((.((((......)))).))))..(((((((((((.....))))).).)))))......)))).....)))))).))))).))...)))))).)))....	TACTTTAGGTGTGTTTTTGAC	-
24h1-m0008	CL3562.Contig1_qie:2437:2561:+	-62.3	24h1-m0008-5p	24h1-m0008-3p	248	96	147	TTTGGATTTATCTCATAATGAATGCAACGTCATATACCATCAACACTCAGAAACTCAATTGAGGTTAAATCTCTGAGTGATGATGGTATATGACCTTGCAATTCACTGTGAGATAAATTTAGTAC	.((((((((((((((((.(((((((((.((((((((((((((.((((((((..(((....)))........)))))))).)))))))))))))).)))).))))).))))))))))))))))...	AATGCAACGTCATATACCATC	TGGTATATGACCTTGCAATTCA
24h1-m0009	CL3562.Contig2_qie:2335:2459:+	-62.3	24h1-m0009-5p	24h1-m0009-3p	248	96	147	TTTGGATTTATCTCATAATGAATGCAACGTCATATACCATCAACACTCAGAAACTCAATTGAGGTTAAATCTCTGAGTGATGATGGTATATGACCTTGCAATTCACTGTGAGATAAATTTAGTAC	.((((((((((((((((.(((((((((.((((((((((((((.((((((((..(((....)))........)))))))).)))))))))))))).)))).))))).))))))))))))))))...	AATGCAACGTCATATACCATC	TGGTATATGACCTTGCAATTCA
24h1-m0010	CL3562.Contig3_qie:2534:2658:+	-62.3	24h1-m0010-5p	24h1-m0010-3p	248	96	147	TTTGGATTTATCTCATAATGAATGCAACGTCATATACCATCAACACTCAGAAACTCAATTGAGGTTAAATCTCTGAGTGATGATGGTATATGACCTTGCAATTCACTGTGAGATAAATTTAGTAC	.((((((((((((((((.(((((((((.((((((((((((((.((((((((..(((....)))........)))))))).)))))))))))))).)))).))))).))))))))))))))))...	AATGCAACGTCATATACCATC	TGGTATATGACCTTGCAATTCA
24h1-m0011	CL3562.Contig4_qie:2636:2760:+	-62.3	24h1-m0011-5p	24h1-m0011-3p	248	96	147	TTTGGATTTATCTCATAATGAATGCAACGTCATATACCATCAACACTCAGAAACTCAATTGAGGTTAAATCTCTGAGTGATGATGGTATATGACCTTGCAATTCACTGTGAGATAAATTTAGTAC	.((((((((((((((((.(((((((((.((((((((((((((.((((((((..(((....)))........)))))))).)))))))))))))).)))).))))).))))))))))))))))...	AATGCAACGTCATATACCATC	TGGTATATGACCTTGCAATTCA
24h1-m0012	CL4038.Contig1_qie:4087:4212:-	-22.2	24h1-m0012-5p	-	31	30	-	AAAGAAAATTGAATTATAGGAAAGAAAAAGAACAAAAAAAGAAAAAGGAAGAAAAAAACAACGACATCTCTCCTTTTTGCTTTTGCAATTAGATTCTTTTCTTTCTATTTTGATTTATTTTATTTC	.....(((.(((((((..((((((((((.((((...((((((((((((((((..............))).)))))))).))))).......).)))))))))))))....))))))).))).....	GAATTATAGGAAAGAAAAAGAAC	-
24h1-m0013	CL4054.Contig1_qie:181:366:-	-73.9	24h1-m0013-5p	24h1-m0013-3p	213	74	137	TCCATTTGTTGCGGCGGTCTCTAATTCGCTTGGTGCAGGTCGGGACTCATTCGCCGGCGCCGGAAGTGACAGCAGCGGTAGTGACGGTGTACGGCGGAGATGTTTAATGAATAGATGTGGATATGCGGCGAAATTTGTGTCCTGCCTTGCATCAACTGAATTGGAGATAGCTGTGAAATTGAATTG	........(((((((.((((((((((((.((((((((((.((((((.(((((((((.(((((...((.((.((....)).)).))......)))))...(((((((((......)).))))))).)))))))...)).)))))).)))))))))).)))))))))))).)))))))..........	CTAATTCGCTTGGTGCAGGTC	CTTGCATCAACTGAATTGGAG
24h1-m0014	CL4054.Contig2_qie:1176:1361:-	-73.9	24h1-m0014-5p	24h1-m0014-3p	213	74	137	TCCATTTGTTGCGGCGGTCTCTAATTCGCTTGGTGCAGGTCGGGACTCATTCGCCGGCGCCGGAAGTGACAGCAGCGGTAGTGACGGTGTACGGCGGAGATGTTTAATGAATAGATGTGGATATGCGGCGAAATTTGTGTCCTGCCTTGCATCAACTGAATTGGAGATAGCTGTGAAATTGAATTG	........(((((((.((((((((((((.((((((((((.((((((.(((((((((.(((((...((.((.((....)).)).))......)))))...(((((((((......)).))))))).)))))))...)).)))))).)))))))))).)))))))))))).)))))))..........	CTAATTCGCTTGGTGCAGGTC	CTTGCATCAACTGAATTGGAG
24h1-m0015	CL4054.Contig4_qie:941:1126:-	-73.9	24h1-m0015-5p	24h1-m0015-3p	213	74	137	TCCATTTGTTGCGGCGGTCTCTAATTCGCTTGGTGCAGGTCGGGACTCATTCGCCGGCGCCGGAAGTGACAGCAGCGGTAGTGACGGTGTACGGCGGAGATGTTTAATGAATAGATGTGGATATGCGGCGAAATTTGTGTCCTGCCTTGCATCAACTGAATTGGAGATAGCTGTGAAATTGAATTG	........(((((((.((((((((((((.((((((((((.((((((.(((((((((.(((((...((.((.((....)).)).))......)))))...(((((((((......)).))))))).)))))))...)).)))))).)))))))))).)))))))))))).)))))))..........	CTAATTCGCTTGGTGCAGGTC	CTTGCATCAACTGAATTGGAG
24h1-m0016	CL4054.Contig5_qie:484:669:-	-73.9	24h1-m0016-5p	24h1-m0016-3p	213	74	137	TCCATTTGTTGCGGCGGTCTCTAATTCGCTTGGTGCAGGTCGGGACTCATTCGCCGGCGCCGGAAGTGACAGCAGCGGTAGTGACGGTGTACGGCGGAGATGTTTAATGAATAGATGTGGATATGCGGCGAAATTTGTGTCCTGCCTTGCATCAACTGAATTGGAGATAGCTGTGAAATTGAATTG	........(((((((.((((((((((((.((((((((((.((((((.(((((((((.(((((...((.((.((....)).)).))......)))))...(((((((((......)).))))))).)))))))...)).)))))).)))))))))).)))))))))))).)))))))..........	CTAATTCGCTTGGTGCAGGTC	CTTGCATCAACTGAATTGGAG
24h1-m0017	CL4234.Contig1_qie:462:583:+	-25.6	24h1-m0017-5p	24h1-m0017-3p	29	26	3	AGTGACATTCTTAGAGGCTATTGTGGACATGTTATTTTGGATTATTTTTTGGTACCTTTCAGTCTCCAGACATGGGGTTGGTATGTATATATGTAGTGTGTGACTGTACCTCTGTTGTTGCA	.((((((....((((((.(((.((..(((((((((................((((...((((.(((((....)))))))))...))))....))))))))).)).))))))))).)))))).	TTAGAGGCTATTGTGGACATGTT	TGTGTGACTGTACCTCTGTTG
24h1-m0018	CL4624.Contig1_qie:379:673:+	-56	-	24h1-m0018-3p	11	-	10	AGAATATCTATCTTTCTTCTTTTTTATTGTTTTATTGTCTATTGTTTTATTGTCGTTCTATGTTCTATTCGGGGCAACACAGGTTGTGCTCTCCGAAAACAGAATTTCCATTTTCTATTCAATTCAAAATTCAAATTGAAGTATTATACTTTTCTGATATCTGATAATTCTATATCGGGAACATATATAAATAATATATATCCGTCTAACAATTTATCTTGGGGGGTTTACATATACTCATAATTGTTGTTATAATTATTATTAATAATGAAAATTGAGAGGGATTTTTTGATTC	.((((....(((((((((..(((((((((((....(((.((((((((...(((.((((...(((((.(((((((.(.((((...)))).))))))))...)))))............(((((((.........)))))))((((((........))))))((((((......)))))))))))))...)))))))).))).((.(((((.........))))).)).............((((((((....))))))))....)))))))))))..)))))))))......))))	-	AATAATGAAAATTGAGAGGGAT
24h1-m0019	CL4940.Contig1_qie:77:226:+	-48.9	24h1-m0019-5p	24h1-m0019-3p	176	36	134	ATAATTTACATGATTATGGGTAGCGAAGGATTAAAGTGAAACAAATAAGCGATATACGAAGAATATTGGAGTAGAAAGGGTTGTTATTATGAATAAAACACTTTATGTTTCTCTTGAATCCCTCGGCTATCCATAATCATGTTAATTGTG	((((((.(((((((((((((((((((.(((((.(((.((((((......((((((.......))))))......((((.(((.(((((...)))))))).)))).)))))).))).))))).)).))))))))))))))))).)))))).	TGATTATGGGTAGCGAAGGAT	CCCTCGGCTATCCATAATCATG
24h1-m0020	CL4940.Contig1_qie:235:502:+	-51.2	24h1-m0020-5p	24h1-m0020-3p	1117	1094	21	TTTTTCTTGTCTTTATAAATAAAGAAAGCATGGTTTCAGGTAAATGCTAAATCTTTGAGTTGCACTTTCATAGTTTAAAAAGTTACTATAATGTGTTGGAATTAGCCATTATATTGTCAATTATTGATTAATTTGCTTGCTTTGAGATAAGATTAAATACCTAGAATGTGTTGTGTAGTCCATGGCGTTTGAATTTGGCTATCTATAATTGTATTTTGGCAGATTATCTAGAGTATGCTTGCTTTATTTTCTCTTCATTTTGCATGGT	................((((((((.(((((((.(((.((((((.(((((((.((.((((.......)))).))..............((((((((.(((......))).))))))))(((((((.(((.(((((...((((.((.(((.(.((..(((((.......))))))).).))))).))))...))))).....))).)))))))...)))))))..))))))))).))))))).))))))))...................	AAAGAAAGCATGGTTTCAGGTA	CTAGAGTATGCTTGCTTTATT
24h1-m0021	CL4940.Contig1_qie:485:628:+	-59.4	24h1-m0021-5p	-	229	220	-	CTCTTCATTTTGCATGGTTGCGGGTAGCTTAAGGATTGATGTGAAACAAAAATGTGATGTGAGAGATTTTTGGAGAAGTGTTTGAAGAAAACACATTCTGTTTCACAAATCCTTCAGCTATCCATAACCATGTTAATGTTGGGA	(((..((((..(((((((((.((((((((.(((((((..(((((((((..((((((...(.(((.(((((....))))).))).)......)))))).)))))))))))))))).)))))))).))))))))).))))..))).	TGCATGGTTGCGGGTAGCTTA	-
24h1-m0022	CL4940.Contig2_qie:77:226:+	-48.9	24h1-m0022-5p	24h1-m0022-3p	176	36	134	ATAATTTACATGATTATGGGTAGCGAAGGATTAAAGTGAAACAAATAAGCGATATACGAAGAATATTGGAGTAGAAAGGGTTGTTATTATGAATAAAACACTTTATGTTTCTCTTGAATCCCTCGGCTATCCATAATCATGTTAATTGTG	((((((.(((((((((((((((((((.(((((.(((.((((((......((((((.......))))))......((((.(((.(((((...)))))))).)))).)))))).))).))))).)).))))))))))))))))).)))))).	TGATTATGGGTAGCGAAGGAT	CCCTCGGCTATCCATAATCATG
24h1-m0023	CL4940.Contig2_qie:235:502:+	-51.2	24h1-m0023-5p	24h1-m0023-3p	1117	1094	21	TTTTTCTTGTCTTTATAAATAAAGAAAGCATGGTTTCAGGTAAATGCTAAATCTTTGAGTTGCACTTTCATAGTTTAAAAAGTTACTATAATGTGTTGGAATTAGCCATTATATTGTCAATTATTGATTAATTTGCTTGCTTTGAGATAAGATTAAATACCTAGAATGTGTTGTGTAGTCCATGGCGTTTGAATTTGGCTATCTATAATTGTATTTTGGCAGATTATCTAGAGTATGCTTGCTTTATTTTCTCTTCATTTTGCATGGT	................((((((((.(((((((.(((.((((((.(((((((.((.((((.......)))).))..............((((((((.(((......))).))))))))(((((((.(((.(((((...((((.((.(((.(.((..(((((.......))))))).).))))).))))...))))).....))).)))))))...)))))))..))))))))).))))))).))))))))...................	AAAGAAAGCATGGTTTCAGGTA	CTAGAGTATGCTTGCTTTATT
24h1-m0024	CL4940.Contig2_qie:485:628:+	-59.4	24h1-m0024-5p	-	229	220	-	CTCTTCATTTTGCATGGTTGCGGGTAGCTTAAGGATTGATGTGAAACAAAAATGTGATGTGAGAGATTTTTGGAGAAGTGTTTGAAGAAAACACATTCTGTTTCACAAATCCTTCAGCTATCCATAACCATGTTAATGTTGGGA	(((..((((..(((((((((.((((((((.(((((((..(((((((((..((((((...(.(((.(((((....))))).))).)......)))))).)))))))))))))))).)))))))).))))))))).))))..))).	TGCATGGTTGCGGGTAGCTTA	-
24h1-m0025	CL5042.Contig2_qie:93:348:-	-60.5	-	24h1-m0025-3p	12	-	12	ACTTATTTACCTCCAGAGGCTCAGCGATCGACATCTAGTGTCTCTCGCACAGTTGCTCACACCTCTACAGACTCACATCCTTTATCAGCATCTACTTCACAACTTGGGATGTCAAGACTTTGCCTTCAAGGCAACAATTCTGAGCCCGACACTCCTACAACAAGTCAGTCAGCTACAAATGATAAGGTTCTCCCACAAGTTGACGTGAGGGATATACACAATAGACTTGTCATTGAGCCTGATGGCTATACGTGAG	.(((((.((...(((.((((((((.((.(((..(((((((((((((((......(((((...............(((((((........................))))))).......((((((...))))))......)))))..(((.............))).(((((((......((......)).......))))))))))))))))))......)))).))))).))))))))..)))...)).)))))	-	CTTGTCATTGAGCCTGATGGC
24h1-m0026	CL5165.Contig2_qie:14:323:-	-63.8	-	24h1-m0026-3p	5	-	5	ATTCTTCTCCTTGTTTTCTGTTTTCCGGCTCCGATTAGCTGAATTTACTCTATTCACTTTTTTTTTCTAGAACCTTCCGCGGTTCAGTTTATTCCGCAAAATTCTCTTGTTTTTCTGCGTTAAGTGATAAGTTCTTCTCGTTTTTTCCTGTTTTATGGCTTGAGTAAGCTCTCCGACGAACTGTTGACTTCTTCTCCGGCACAAAAGTAGTCGTCTTCTTCACTAGCAGCTTAGAACTGTCTATCGTTTTCCGAAATTGTGTTTGATGCTAATCTAACGGCTGAGAATTGATGGGTGCAGGGATCTGACG	..((...(((((((..((((((((((((((..((((((((((((.......)))))..........((.(((((......))))))).......(((((((..(....)..))).))))..((((.(..(((((.((..((((.(((..(((....)))..))).)))).....)).)))))..).))))....((.((((((((((.((....)).))).....((((.......))))...(((.....)))..))))))).)).)))))))....))))).)))..)))))).)))))))...))..	-	CGGCTGAGAATTGATGGGTGCAG
24h1-m0027	CL6154.Contig2_qie:643:918:+	-62.8	-	24h1-m0027-3p	1096	-	1081	GCAACACGAGAGACATTGCTTTGTGAATAGCATTGTGTAGTGTAAGCTGTTAATCATTGCTGGCCTCGTTGATTAGTTCCTTTTTTGTTCTCCTGTATATGGTTTGAAACTGTACCACCTCATGTGGTTCCACATAAACATCAGCAATTGGAGTTCGTAGTGGGTTTCGATTATATTTGATCAAATGGCTTGTATTTGCGTTGTTTTGATTAACTTGCAAGGCGGAAAGATTGATTTGGATGACTTGTCATGGTAGCTTGATGTCTCTTACGTCTT	...((..(((((((((((((((((((..((((((..............(((((((..(((.((((...((((((((....................((((((((.(((((...(((((.....))))).((((((.(((.(((.....))).))).)).)))))))))))))))))))))))))..)))).)))(((((.((((............)))).)))))..)))))))...)))).))..)))))).)))..))))))))))..))...	-	TGTCATGGTAGCTTGATGTCT
24h1-m0028	CL6744.Contig1_qie:1420:1545:-	-34.6	-	24h1-m0028-3p	22	-	22	TCTCATATGTTCGCTCAACTAATAGTTATTATCTAAAAAAATCATTTTTACTCTTGATTTTAATTTTCTCCAACAAAGAAAGTGACTTTCTAAGATAATAACTATTAATTGAGCGACTATCTAAAA	......(((.((((((((.(((((((((((((((...(((((((..........)))))))...............((((((...)))))).))))))))))))))).)))))))).)))......	-	TAATAACTATTAATTGAGCGA
24h1-m0029	CL6744.Contig2_qie:569:694:-	-34.6	-	24h1-m0029-3p	22	-	22	TCTCATATGTTCGCTCAACTAATAGTTATTATCTAAAAAAATCATTTTTACTCTTGATTTTAATTTTCTCCAACAAAGAAAGTGACTTTCTAAGATAATAACTATTAATTGAGCGACTATCTAAAA	......(((.((((((((.(((((((((((((((...(((((((..........)))))))...............((((((...)))))).))))))))))))))).)))))))).)))......	-	TAATAACTATTAATTGAGCGA
24h1-m0030	CL7426.Contig1_qie:152:339:+	-81.1	24h1-m0030-5p	24h1-m0030-3p	102	74	28	ACCACAAAATGGACCTTGCATGTTGGTACAGGAAGAAAGAGTTGCAGCCAAGGATGACTTGCCGACTTTTGAATTAACAGTAGATAGTGTTATTCTTCATAGGATGGAACTTAGAAGGGAAAAGTTGGCAAGTGGTCCTTGGCTACATCTTTCTTTCTGCCCCTCAAGCCAGGTCTTTAGTGTACATC	...(((....((((((.((.((..((..((((((((((((..((.((((((((((.((((((((((((((....(((((........)))))((((((.((((......)))))))))))))))))))))))).)))))))))).))))))))))))))..)).)).)).))))))....))).....	TGTTGGTACAGGAAGAAAGAGT	TCTTTCTTTCTGCCCCTCAAG
24h1-m0031	CL7426.Contig2_qie:152:339:+	-81.1	24h1-m0031-5p	24h1-m0031-3p	102	74	28	ACCACAAAATGGACCTTGCATGTTGGTACAGGAAGAAAGAGTTGCAGCCAAGGATGACTTGCCGACTTTTGAATTAACAGTAGATAGTGTTATTCTTCATAGGATGGAACTTAGAAGGGAAAAGTTGGCAAGTGGTCCTTGGCTACATCTTTCTTTCTGCCCCTCAAGCCAGGTCTTTAGTGTACATC	...(((....((((((.((.((..((..((((((((((((..((.((((((((((.((((((((((((((....(((((........)))))((((((.((((......)))))))))))))))))))))))).)))))))))).))))))))))))))..)).)).)).))))))....))).....	TGTTGGTACAGGAAGAAAGAGT	TCTTTCTTTCTGCCCCTCAAG
24h1-m0032	CL834.Contig1_qie:3773:3891:+	-53.9	24h1-m0032-5p	-	6	6	-	CTTAACTTTGAAAATGCACATCTAGACACTTTTAAGGGGGTGAATTCTCAAAGTTGGTGTGTTAAGGGGCCAACTTAGACCAAGTTAAGGTGTCTAGTTGTGCATTTTCACAGTTGGGG	(((((((.((((((((((((.(((((((((((.....((........((.((((((((.(......).)))))))).)))).....))))))))))).)))))))))))).))))))).	AAAATGCACATCTAGACACTT	-
24h1-m0033	CL834.Contig4_qie:3721:3839:+	-53.9	24h1-m0033-5p	-	6	6	-	CTTAACTTTGAAAATGCACATCTAGACACTTTTAAGGGGGTGAATTCTCAAAGTTGGTGTGTTAAGGGGCCAACTTAGACCAAGTTAAGGTGTCTAGTTGTGCATTTTCACAGTTGGGG	(((((((.((((((((((((.(((((((((((.....((........((.((((((((.(......).)))))))).)))).....))))))))))).)))))))))))).))))))).	AAAATGCACATCTAGACACTT	-
24h1-m0034	CL8897.Contig1_qie:19:136:+	-51.1	24h1-m0034-5p	-	11	11	-	GTTTGCGGATGTAGCATCTTCAAGATTCACATGAAAAGTTGCAAATTGGTTATATAATTGAGGAAATTAATGGCTATTTGAAACTCATGAGAATCTTGATGATGCTGCATCAGCAATA	..((((.(((((((((((.(((((((((.(((((...(((.(((((.((((((.(((((.....)))))))))))))))).)))))))).))))))))).))))))))))).))))..	GTAGCATCTTCAAGATTCACA	-
24h1-m0035	CL8897.Contig2_qie:19:136:+	-51.1	24h1-m0035-5p	-	11	11	-	GTTTGCGGATGTAGCATCTTCAAGATTCACATGAAAAGTTGCAAATTGGTTATATAATTGAGGAAATTAATGGCTATTTGAAACTCATGAGAATCTTGATGATGCTGCATCAGCAATA	..((((.(((((((((((.(((((((((.(((((...(((.(((((.((((((.(((((.....)))))))))))))))).)))))))).))))))))).))))))))))).))))..	GTAGCATCTTCAAGATTCACA	-
24h1-m0036	Unigene11937_qie:205:319:+	-52.7	-	24h1-m0036-3p	9	-	9	ATGTTGCTCGGACTCTCCCAAAAATGTTGCTGAATCCGTGTAGGATTCTCCAAAAGTGCACTCACATTTGGAGTATTCGACATGCCATTGTCATTTTTGAAGAGTCCGAGCAACA	.(((((((((((((((..((((((((..((......(((((.((((.(((((((.(((....))).))))))).)))).))))).....)))))))))).)))))))))))))))	-	TTTTTGAAGAGTCCGAGCAAC
24h1-m0037	Unigene12020_qie:1:113:+	-25.7	-	24h1-m0037-3p	11	-	10	TGCCGCTCCAGATTTAAAGCTTCAACAATGGCGAATTGGTGATTTCTTCTTTTTATTAATTTATTTTTGTGTATATATTTAAGCTTCTTTAATCTGGTTGGCAAAAAATAATT	(((((..(((((((..((((((..((((.((.((((((((((..........)))))))))).)).))))..........))))))....))))))).)))))..........	-	AAGCTTCTTTAATCTGGTTGGCA
24h1-m0038	Unigene13092_qie:1:181:-	-45.87	-	24h1-m0038-3p	11	-	11	TGATTGTATCTTCTTGATCTTCTGTAGTTTATCGAGTTGTTAGTTCTTAGTTTAGTGACATTGGGGACTGATGGTGGACTAGAGTCATATCTGAGATTGGGGTCGGAGGTAAGGGGTAGTAGTGGTAAGAGGGGGACGGGCTTAAGTTGAGATCTGAAGTAGGGTCGTGGAACATAGGATC	.((((.(((.(((((((((((((.(((((((((.....(((((((((((((........)))))))))))))))))))))).))(((.((((.((.(((((.(((...............................))).))))).)).)))).)))...))))))).)))).))).))))	-	TAGGGTCGTGGAACATAGGATC
24h1-m0039	Unigene13863_qie:1:112:-	-39.8	-	24h1-m0039-3p	15	-	14	ATTGCTCAGACTCTCCAAAAATATTGCCACATCCGTGTTGAATTCTCGAAAATGCAATATTTTTGGAGGATCCAACACACACATTTCTACATTTTTGAAGAGTCCGAGCAAC	.((((((.((((((.(((((((............((((((.((((((.((((........)))).)))))).))))))............))))))).)))))).)))))).	-	TTTTTGAAGAGTCCGAGCAAC
24h1-m0040	Unigene13913_qie:636:741:-	-60.1	24h1-m0040-5p	24h1-m0040-3p	11	1	9	AGTGGAGTCCAGGGAGGGTAGAATGTATGTAGATCTTACCCTGCTTCTCTATCTTTACGAGGTAGGAGTAAGGTCTGGATATACTCTACCCTCCCCAAAAATCCAC	.(((((.....(((((((((((.(((((.((((((((((((((((((...........)))))))).)))))))))).))))).)))))))))))......)))))	GGAGGGTAGAATGTATGTAGA	TGGATATACTCTACCCTCCCC
24h1-m0041	Unigene15405_qie:111:315:-	-37.5	24h1-m0041-5p	-	11	10	-	TTACGAGCTTTTAGTGATCTTTCAAATGGCTATTTAAATTTGGATAAATGCACATATATATCTGATAAAGCACATGATGGAGTACTTCTCAAATTACTTAATGTCTTCAATTTAATCAAAAGATATCCATCATTATAATTTTTTTGTATCAGTTGTCAGGTTATATACTTTTGGCTATCTGAAGCGGCTGACTGGATGCTTCTTG	....((((.((((((.((((((((.(((((((......................((((((((((((((.....(((((((((((..........))))..(((((((............))))))))))))))(((((.....)))))....)))))))).))))))....))))))).))))).)).).)))))).))))....	TTAGTGATCTTTCAAATGGCT	-
24h1-m0042	Unigene15879_qie:1:99:-	-23.6	24h1-m0042-5p	-	41	40	-	TTTGAAGAGTTTGAAGGATTCAACATGAGTGTTACAACCTAAGTTAAACAGATTCTTCACTTTCAATGTTGTACTCGTGTCGGATTCTCCGAAAATACA	.........((((.(((((((.(((((((((..(((....((((.((........)).))))....)))..))))))))).))))))).))))......	TTGAAGGATTCAACATGAGTG	-
24h1-m0043	Unigene16893_qie:1:260:+	-51.4	24h1-m0043-5p	-	7	7	-	GTTGAGATGGATGTGTGGACATGCTAAGAGTTACAAGATTAGGAATGAGGTTACTTGGGAGAAGAGGGGGTGGTTTCTGTGGCAGACAAGATGGGAGAAGCAAAATTGAGATGGTTTGACCATATGTAGAGGAAGTGCAGCGACGCCTCAGTTAGGAGGTTCAAGAGATTGGTTTTAGGAATCACGCAGGGGGTAGGATCGGCCGAAAAAGTATTATGGAGAAGTGATTAGATAGGATATGGCACAACTTCATATCAATG	(((((.((((((((((.(..((.(((..((((((.......((..(((..((((((...........(.((((((((((.(((.......((((..(((.((.........)).)))..)))).((((.......)))).....(((((......))))).(((....)))))).)))))))))).)...))))))..))).))...................))))))...))).)).).)))))..))))).))))).	TTGAGATGGATGTGTGGACA	-
24h1-m0044	Unigene18538_qie:21:251:-	-98.4	24h1-m0044-5p	24h1-m0044-3p	78	74	3	GCGGCGGTCTCTAATTCGCTTGGTGCAGGTCGGGAACTGACTCGCCGGTGACTGTCGGCGCCGGCATCGCGAATTGCAAATATGTATCGCTATGTACAGAGTTTTTTATTTGAATTAACTTCATATGCAGAGATATTTTAGCTTCATAATTTATTTATGGATGCATAATGTCATCTTGTATATAGCGAAGTTTGTTCCCGCCTTGCATCAACTGAATCGGAGACCGCGGTG	((.(((((((((.(((((.((((((((((.(((((((.((((.(((((((........))))))).........((((....))))(((((((((((((((((..((.....))..))))).......(((((((((...(((((((((.....))))))).))..)))))).))))))))))))))))))).))))))).)))))))))).))))).))))))))).)).	CTAATTCGCTTGGTGCAGGTC	CTTGCATCAACTGAATCGGAG
24h1-m0045	Unigene18775_qie:2561:2679:+	-53.9	24h1-m0045-5p	-	6	6	-	CTTAACTTTGAAAATGCACATCTAGACACTTTTAAGGGGGTGAATTCTCAAAGTTGGTGTGTTAAGGGGCCAACTTAGACCAAGTTAAGGTGTCTAGTTGTGCATTTTCACAGTTGGGG	(((((((.((((((((((((.(((((((((((.....((........((.((((((((.(......).)))))))).)))).....))))))))))).)))))))))))).))))))).	AAAATGCACATCTAGACACTT	-
24h1-m0046	Unigene18878_qie:577:798:+	-60.4	-	24h1-m0046-3p	37	-	37	TATCGGCTGTACTTGGACTCTTCAAAAATGTCATCACACCCGTGTTGGAATATTTGTGTAACTTTTTGAGTCTCCCTATTCGGAATTTCTTTCTCTCCCACTATCAAACTGGTTGTAAAAGTCTATCTTCTTCAAAAATATCTTTGCACCCATGTTGGCATTATTTTTGAATGATCACACACTTGATGACATTTTTGGAGAGTCCGAGCAACTTAGCTTGTC	....(((((..(((((((((((((((((((((((((.....(((((.(((((...(.(..((((...))))..)).))))).))....((((..(..(((.........)))..)..))))...(((...((((((((((.....(((....)))......)))))))))).)))))).....))))))))))))))))))))))))).....)))))....	-	TTTTTGGAGAGTCCGAGCAAC
24h1-m0047	Unigene19575_qie:67:167:-	-52	-	24h1-m0047-3p	20	-	19	GAAATATTCCACCACCAAATTCAGTTGATAAACAAGCGTCATGTTCACAGACTTAAGTCATGCTTCTTGTTTGTCAGCTGAATTTGGTGGTGGAAGTTAAC	......((((((((((((((((((((((((((((((...((((...............))))...))))))))))))))))))))))))))))))......	-	TTGTCAGCTGAATTTGGTGGT
24h1-m0048	Unigene21591_qie:341:419:-	-35.7	24h1-m0048-5p	-	5	5	-	ACTGTTTAGTTGAGTTTACAGTATCTGCCGTTTTGTCTGTTATAGAAAAGGCAGATACTATAACCTCAACCAAACAGTT	(((((((.((((((.(((.((((((((((.((((((.....))))))..)))))))))).))).)))))).))))))).	TGAGTTTACAGTATCTGCCGTTT	-
24h1-m0049	Unigene22639_qie:589:953:-	-104.7	-	24h1-m0049-3p	17	-	17	CTTGAATGGTAATCAACTTAAAGGGTCTACCCTATGTCATTGTTCAATTGTTATGGTTGAGAAGTCCTTCATGTGAGGAATAGTGCTATAAATGTCACATTTCCAGCTTGTCTAGTGTCTCTGGGAGAGCTGCGGGTTCTTATATTGAAGTCGAACAAGTTCCTTGGACAATAAGTGCTTGGCAAACTACTTTTGCTTTCCCATGTTGTGGATTTTGGAACTTTCTCCTGACAAATTTAGTAGCTGACTGCTTGCAAAAGTTTATGAAACTAGAGAATGATGAGACCAGATGAAAGTAGACATGAAAAATATCTTCAAATTGTGCAATGAAATAGGGTAGTTCCTTTCGATTGATTTTCATTCAA	.((((((((.((((((...((((((.(((((((((.(((((((.(((((.(((((((.......(((((.....))))).....))))))).((((((.((((((((((.(((((.....))))).))))))(((.(((.......))).)))...(((((((....((((((.(.(...((((((.....))))))...)).)))))).......)))))))((((........((((((..(.....((((....))))....)..)))))).......))))......)))))).))))((((.......))))))))).))))))).))))))))).))))))...)))))).))))))))	-	GGGTAGTTCCTTTCGATTGAT
24h1-m0050	Unigene23120_qie:1:155:+	-54	24h1-m0050-5p	-	5	5	-	ACACCTCAACTTGGTCTCAACTAACAATTAAACACTCCAACTTGTCCTTCGTGACCACTCGATGCTGACGTGGCACATGAAATTTGGAGGTGTCTACATGATAATTTGGTAAATTGGAGTTTTCAAGTGACATAGTGGAGACGAGTTGAGGTGTC	(((((((((((((.((((.((((...........((((((....((....(((.(((((((....))).)))))))..))...)))))).((((.((.(((.(((((.(.....).))))).))).)))))))))).))))))))))))))))).	ACACCTCAACTTGGTCTCAACT	-
24h1-m0051	Unigene23920_qie:316:645:-	-114.6	24h1-m0051-5p	24h1-m0051-3p	4461	31	4419	AGAATTGTCGGAGTACTTTGCAACCGAAGAAGCAAAGTAAGATTCCTGATGGGCATTGTATTGACGAGGAAAGGAATTGAAATTTGAGTTCTAGTTTTGCTTAAATTCCCCCGAGTCTCAGTGGCCATGGATTTGGTTGATACAACTCTTGAAAAGACAGTTTTCTTCTGTTGACATCCATATTTCTTTATGCTTGATGATAGACTGAGTGCTTCTTCAACAGGTATATAATTCGTTTTTTCCGGTCTGTACCTCTTTTTCCTAGTTAATACAATGCCAACCAGGATACCTCATACGTTTCTTCGGTGGTAGAGTACTCTGAGAAATCTT	(((.((.((((((((((((((.(((((((((((..........(((((...((((((((((((((.((((((((......(((((((((.........))))))))).....(((((((((((((((......)))))....((((....(((((.....)))))....)))).((((((((......))))...))))....)))))).)))).......(((((((....(((.......)))..))))))).)))))))).))))))))))))))...)))))..........))))))))))).)))))))))))))).)).))).	GAGTACTTTGCAACCGAAGAA	CTTCGGTGGTAGAGTACTCTG
24h1-m0052	Unigene23956_qie:351:473:+	-33.6	-	24h1-m0052-3p	14	-	14	CATTGAAATGGTGTCAAGCAGATTCTGCGATACCTAAAAGGAATTGTTGATATGGGTCTGTTTTATACTAACCAAGATTGTACAGATCTTATTGGTTATGCAGATGCAGGATACTTATCAGTC	.(((((...((((((..(((...(((((.(((.((((.((((.((((((((...(((..((.....))..)))...)))).)))).)))).)))).)))))))))))..))))))..))))).	-	TTGGTTATGCAGATGCAGGATA
24h1-m0053	Unigene24230_qie:364:454:-	-22.8	24h1-m0053-5p	24h1-m0053-3p	7	6	1	CAAGTACGCGTCGGATCCTCCAAAAATAGTGTATTTTTCTTAGGATCTGACATGAGCACTGCAACATCTTTGGAGAGTCCGAGCAACATAG	.......((.((((((.(((((((.((..((((.....(((((.......).))))...))))..)).))))))).)))))))).......	TCGGATCCTCCAAAAATAGTGT	AACATCTTTGGAGAGTCCGAGC
24h1-m0054	Unigene24326_qie:1509:1683:-	-43.1	24h1-m0054-5p	-	87	85	-	ATCTCTATGAGGTAGTGGTAAGGTTTGTGTACATTTTACCCTCCACAAACTTCACTTGTAGAATTTTGGGTATGTTGTTGTTGATAAGAGTGGGTGGGGGAGTATAGACAGTCTATCGTGACACAATGATTGATTTAATGGCTCGAACATGTGAACTTTATCATTACTCCGAGGC	.((((...(((.((((((((((((((((((......((((((((((..(((...(((((..(((...............))).))))))))..))))))).))).....((((.(((((......))))).))))...........))))..))))))))))))))))).)))).	TCTATGAGGTAGTGGTAAGGT	-
24h1-m0055	Unigene25187_qie:485:588:+	-38	24h1-m0055-5p	-	14	13	-	GACTCTTTGAAAATGTTGATGACTGCGTGGCAGATCCTTCATAAGTGGTGTGTGCATTTTTGAATGATCCGACACACAGGTGTGTTATCATTTTTGGAGAGTCC	(((((((((((((((.((((..(((.(((.(.((((.((((.(((((.......))))).)))).)))).).))).)))....)))).))))))))))))))).	AAATGTTGATGACTGCGTGGC	-
24h1-m0056	Unigene27215_qie:371:480:-	-42.3	-	24h1-m0056-3p	3015	-	2980	CAGGTAAGATTGAGCTGCTGACCTATGGATTCCTCAGCCCTATCTATTTATGATGTTTGCATATAGATAGGTTTGTGGGTTTGCATATGTCAGGAGCTTCATTTCACTTT	.((((.((((.(((((.(((((.((((.(..((((((.((((((((..((((.......)))))))))))).))).)))..).)))).))))).))))).)))).)))).	-	GTTTGCATATGTCAGGAGCTTC
24h1-m0057	Unigene27757_qie:257:522:-	-67.9	24h1-m0057-5p	-	12	11	-	TTTGAAGAGTCCGAGCAACATAGGGTCTTAAGTACACAAGAAGCTTCAAACATCAGCCTTTAGATTCCTGTAAGTGAATCTTGAAATAACAGCTGGTTGATTACATTCTGCAACTTCTACCATTGAACACATGCTAGGCATCAACTTACTGGTCCTCCTTTTCTTTTCGGGATTCGCGACTAACGATCCAAGACTCAGTCTGTTAGTAGAAGCCACATCCGAAACTTGACGTGGCTTGTGAGCTATGTTACTCAAACTCTTCAAAA	((((((((((..(((.((((((((((((.(((..........(((.........)))))).))))).......(((((((((((((...(((..(((((((.....((((((..(((.......)))....))).))).)))))))..))).............))))))))))))).((((((......((((...))))))))))(.(((((((.((........)).))))))).)...))))))).)))..)))))))))).	TTGAAGAGTCCGAGCAACATA	-
24h1-m0058	Unigene27957_qie:55:157:-	-44	24h1-m0058-5p	24h1-m0058-3p	14	6	8	TTTCCCCTATGTTGTTCGGATCCTCCAAGAATGTCGTTGTACTCATGTCATATAGATATATATCCAGCGGCATTTTTGAAGGATCCAAACAACATGACTTCTT	.......(((((((((.(((((((.((((((((((((((.....(((((.....))))).....)))))))))))))).))))))).))))))))).......	TGTTCGGATCCTCCAAGAATG	TTTTTGAAGGATCCAAACAAC
24h1-m0059	Unigene29015_qie:522:805:+	-84.6	-	24h1-m0059-3p	10	-	9	ATGTTGCTCGGACTCTTCACAAATATCGATGGATCTTCACAAATATCGACGGATGCATGTCGGAGCCTCCATAGCAAGTGCATTTTGGAGAAGGAAGAAGAATCAAATTTCCTCACCTTGCATCATTACAACACAATCAGAAAATCATCTATTCTTTCCACTCATCTTGATATAGCTAGAAAGCTAATGAAGCTCAGACACTCCAAAAGAGTTGCCACACCCTTGGCGGATCCTCAAAAATCCAAACATGTATCCGGAGGGATTTTTGAAGAGTCCGAGCAACA	.((((((((((((((((((.((((.((((((............))))))(((((((((((..(((((((((..((....))....)))))((((..((.(((......))).)).))))..((((.............((((.........))))............)))).(((((....))))).....))))....((((.....)))).((((......))))((((........))))..))))))))))).....)))).))))))))))))))))))	-	TTTTTGAAGAGTCCGAGCAAC
24h1-m0060	Unigene30120_qie:199:396:+	-48.2	24h1-m0060-5p	-	6	6	-	GTTAACAGAATGGTTGTGGAGTTTGATTAGGCCAAACAACACTTAGGATAAAGGCAAAGCCATAGTCGTAATTGACAAGGGTGATTGCAAGAGTCCAACCTGGGGTGACCGTAAAAAACCGACCCATGATGATGGCAAGATCAAGGGTGATGGTACTAAGTCAACCAATCAGAGAGCTTCACAATGAGAGAGGTTTTA	...(((....(.((((((((((((((((.((.....(..((....((((....((((.(((...((((....))))...)))..))))....))))....))..)((((.((.....((((((((.((((.........)))).))))..))))))...)))).)))))))...))))))))))).).....)))...	TGGTTGTGGAGTTTGATTAGG	-
24h1-m0061	Unigene30156_qie:302:459:+	-73.1	24h1-m0061-5p	24h1-m0061-3p	26	10	15	ATTATGCCCCTATCCTGTTAACGGACCTCCAGGTCTGGTGTCTCCCCTCTTTGTACTTGGTTCTTCGCCGAGATGGACTCCACATTGAATAAAAGAGATAAATTTTAAAAGGGAATACATGATACCTTGAGGTCCGTTATTGGGATAGGGGCATAATT	(((((((((((((((((.(((((((((((.((((.(.((((.((((((((((...((((((.....)))))).(((...))).........)))))).............))))..)))).).)))).))))))))))).))))))))))))))))).	TATCCTGTTAACGGACCTCCAGG	TTGAGGTCCGTTATTGGGATAGG
24h1-m0062	Unigene32097_qie:111:225:+	-53.8	24h1-m0062-5p	-	34	34	-	AGGTTATTGGAGTGGGAGGTATCGAAAGATATAATTATTTATTTTTCCAATCCAAATGGAAAAATAGAAAAAAAATTAATTATGTCTTTCCGATGCCTCCCATACCCATGGCTTC	(((((((.((.((((((((((((((((((((((((((((((((((((((.......))))))))))))........))))))))))))).))))))))))))).)).))))))).	AGTGGGAGGTATCGAAAGATATA	-
24h1-m0063	Unigene32110_qie:1:202:-	-37.67	24h1-m0063-5p	-	22	21	-	ACCTTGGGAGTTGAGGGCATAGGAACTGTTCCACTCAAAGCCCCATAACCACTACTTTCTTCCTTAGACTCTGTATTTTTCCATCGGCTAATTCTTTTTCTACCATGTCTAATTGCCTTCGATGTACCCTTTTTAGCCAAATCAACTACAGCTTTAGGGAGCTTTTCATCACTTGGTATCCTTAAGCTTTCAACTTTTCTAC	.....(((((((((((((..((((((((........(((((...................((((((((..(((((..........((((((.........................................))))))........))))).)))))))))))))........)))).))))...)))))))))))))....	TTGAGGGCATAGGAACTGTTC	-
24h1-m0064	Unigene32414_qie:57:138:-	-24.1	24h1-m0064-5p	-	9	9	-	CAAACAATTAATGCGTCTATTACCAATTCTGGGGGATAATCAATTCCTCTCGGCATAATGGCTCAGACGCAATATTGCTTGT	(((.((((...(((((((....(((((.((((((((........))).))))).))..)))...)))))))..)))).))).	ATGCGTCTATTACCAATTCTGGG	-
24h1-m0065	Unigene34735_qie:341:420:+	-30.2	-	24h1-m0065-3p	20	-	20	GTCCTCAGCTGGGGTCATCCTTGTCCTCATGGGTACGGCTTGAGGATGCTGGCATGGAAGACAGGATGGACCCTTAGGGA	.((((.....(((((((((((.(((.((....((.((((........))))))...)).)))))))).))))))..))))	-	CTGGCATGGAAGACAGGATGGA
24h1-m0066	Unigene364_qie:1280:1402:-	-62.6	-	24h1-m0066-3p	11	-	10	TTGCTCGGACTCTTCAAAAATTTCGATGGGTGCGTGTCGGATCCTTCAAAATAGTGTATTTTTGAGGGATCCGACATGGGTGTGGCAATACTTTTGGAGAGTCCGAGCAACTTAGGCTGTAAC	((((((((((((((((((((((.(.(((....(((((((((((((((((((........)))))))))))))))))))..))).).)))..))))))))))))))))))).............	-	TTTGGAGAGTCCGAGCAACTT
24h1-m0067	Unigene37509_qie:504:600:-	-51	24h1-m0067-5p	24h1-m0067-3p	38	7	31	TTCTGTTATACAGAGGAACCGCTGTCGAGTAGAATGGGAATTTTGGTATTCCCTATTCATCTTCTTATACTCGACAGCGTTTCTCTGTATAACAAAA	...((((((((((((((((.(((((((((((((((((((((......)))))).)))).........)))))))))))))))))))))))))))...	GAGGAACCGCTGTCGAGTAGAA	ATACTCGACAGCGTTTCTCTG
24h1-m0068	Unigene38420_qie:189:273:+	-26	-	24h1-m0068-3p	23	-	22	GGCTAGCTCCGCCCCTGCGTGTCGGATCCTCCAAATGTAGTGTAGGAGTGATAATTTTTGGAGAGTCCGAGCAACGTGGCTAATC	(((.......))).(((((((((((((.(((((((.((.((.........)).)).))))))).)))))).).))))))......	-	TTTTTGGAGAGTCCGAGCAAC
24h1-m0069	Unigene40946_qie:199:269:-	-34.1	24h1-m0069-5p	24h1-m0069-3p	1177	1136	7	ACCTTAAAGATGAAGGTACGAGGTTGAGGTTGCTTAAAGCAACATCATCCTTGTATCTTCATCGTCTTTCT	........(((((((((((((((.(((.((((((...)))))).))).)))))))))))))))........	TGAAGGTACGAGGTTGAGGTT	CATCATCCTTGTATCTTCATC
24h1-m0070	Unigene43190_qie:12:97:+	-40.2	24h1-m0070-5p	-	300	293	-	AAAGTTTTGGCATGAGTGGTGTGGTAAGATAGATCCATCATATTTATGATGTGAAATCTTGCCTGCACCGCCCATGCCCATGCCTT	...((...((((((.(((((((((((((((...((((((((....)))))).)).)))))))).))))))).))))))...))...	CATGAGTGGTGTGGTAAGATA	-
24h1-m0071	Unigene44168_qie:87:329:-	-111.8	24h1-m0071-5p	24h1-m0071-3p	142	54	86	CAGGGCACTTATTGTTGCCTCTCCCTCAAGGGCTTCTCTCCTGCATTTTTGTATGTTGGGAAAGAAACTCTGGCAGGGAGAGCCAATAACAAGTGTCTTGTTTAACAGCTGATGTTGGTCTTCACAGGGCAGTCTTTTTTCACTCTCCCTCAAAGGCTTCTGGCTTAAACATGCCTTACACTTGGGGTATGTGCTAATGCCTGAGGTCTTTAGGTGAGAGTGGATAAATTCTGCTGTGATATA	((((((((((.((((((.(((((((((.((((.((((.((((((((......))).))))).)))).)))).).)))))))).)))))).)))))))))).....((((....)))).......((.(((((..(((.((((((((((((.(((((((((.((((((.((((((((((....))))))))))..))).))).)))))))))))).))))))))).)))..))))).)).....	CCTCTCCCTCAAGGGCTTCTC	TGAGGTCTTTAGGTGAGAGTGG
24h1-m0072	Unigene4725_qie:628:870:-	-90.3	-	24h1-m0072-3p	11	-	11	TTAAGCTTCAACATACATTTATGCTATTCAATTTTGGTTGTGCACAACTAGACAGTCAAATTTGTATATAATTGAACAAGTAGACACGTGCTTTCTACATGATATAATATTAATAAGTTGGAATGTCTTTCATGCGAATTTCCATATAAGGTGTGTGTGTCTACGTGTTCAACTTTATATAAGTTTAGGTGTTCACTTGTGAGAGCCTAAAGTTGAATAGCATAAATGTCAGTTGAAGTCAAG	....((((((((..(((((((((((((((((((((((((.(.(((((...((((.(.(((((((((((...(((((((.(((((((((.......(((((..((((............(((((..((........))..)))))))))..)))))))))))))).)))))))...))))))))))).).))))...)))))).)))).)))))))))))))))))))))..))))))))....	-	TTGAATAGCATAAATGTCAGT
24h1-m0073	Unigene53979_qie:4:90:+	-38.9	24h1-m0073-5p	-	1250	1237	-	AGTTGTTGGTTGTGGGTGGGGTGGAAAGATTTGATTAATTACAAAAATAGATCTAGATCTTTCCTACTCCTCCCATACCCATGACTT	((((((.(((.(((((.(((((((((((((((((((.(((.....))).)))).)))))))))).))))).)))))))).)))))).	TGTGGGTGGGGTGGAAAGATT	-
24h1-m0074	Unigene5475_qie:385:672:-	-109.3	24h1-m0074-5p	24h1-m0074-3p	198	68	124	TTTGAGTAAAATGTGATAAGATGTGGGGGCACGTTATTGAACATGACCTCAGTTGCGAGGACGATTGAGTCCAAAAGCACCCTCTTCGAGTCACACTTCTTGGTTGAATACAGTTAAAGTCATCAATCGTCCAAGATGTGAGAATTGGGTAAGTTATTCCAAGAAAGATCTAGCCTGGAAGTGAGTGAGCTGGAAGATGCTATTGGAATCAATCATTGCCCCCACAGGCTACAACTGATGTCAAGTTCAGTCACTTGGCCCAACGTCTTATCGCATTCAACTCCATCC	...((((..(((((((((((((((.(((.((.((.(((((((.((((.(((((((.......((((((.(((((.((((...(((((.((((((((((((.(((((.............((.((((((......))).))))).(((((........)))))........))))).))))))..)))).)).))))))))).))))).))))))...(((......)))..))))))).)))).))))))).)).)).))).)))))))))))))))..)))).....	ATGTGGGGGCACGTTATTGAA	CAGTCACTTGGCCCAACGTCT
24h1-m0075	Unigene555_qie:324:656:+	-66.1	-	24h1-m0075-3p	10	-	10	CTGAAAGCTGGTTTCCTGATAGGTCCAATGATTCAACTGAAGATAAATCTCCAAATGATGGTGGTATATGACCTTGGAATCCATTATGAGATAAATTCAATGTGTGAACTGCAATGAGATCCCCCATGATACTTGGAATTTTCCCTCCAAATTTATTACTTGAAAGGTCGATAACAGTGTACAAATACAAGATTCTCACAATTTCGCGCTCAAATCCCTTTGTTACAATAGTTACCGTGTCTTGGTAATATCCATCAGTTGGTGCCTTCTTTGATGGATCAATTGTCTTCATGGCTTTCAAATGTTGAAACAGACTCGTTGGTAAGTCTTTCG	.((((((((.....((.(((.((((...((.((((((((((((((((((((...(((((((.(((.....))).......)))))))))))).........(((((((......(((((((...........(((((........)))))..(((((((((...)))).)))))...((((....)))).)).)))))....))))))).((((....))))........(((((((.....)))))))(((((((((..((.....)).)))))))))...)))))))))............)))))).)))))).)))))..)).))))))	-	TGTTGAAACAGACTCGTTGGT
24h1-m0076	Unigene594_qie:83:212:+	-39	-	24h1-m0076-3p	7	-	7	CCTAATTCTGGCATACCAACAATTGAGATAACATCTACGTTTGACTAATCTTTTGATTTGTTATTTGTATATTTATCTCCTCCTATTGTTGAACCTTGATGTTATCTCAGGGTTGGCATGCATAAATTGG	.((((((...((((.(((((..(((((((((((((...(((((((.........(((....(((....)))...)))..........)))))))...))))))))))))).))))).))))...))))))	-	TGTTATCTCAGGGTTGGCATG
24h1-m0077	Unigene8874_qie:1:277:-	-75.8	-	24h1-m0077-3p	6	-	6	TAGTATCGAGTCCTATTTGGAGAAGGATTATAATGTAGTGTCTTAGTGCCCGTTTGGATTGACTTGTTTCAGGTGCTTTTAAGTCAAAATAGCTTTTAAGTGTTTGGGTAAAGTCAAAAAGTGCTTAAAAGCACTCATTTTTAAGGCACATAACAAAAACAAGTCAAAAGTCATAAGTTAGAAGTCCTAACTTATCATAAGCCAAAAGCCAATCCAAATGGGCTCCAAGTTGGAAAAGGAGTTTAATGTAGTTTCTATAAATAGGGTCTCAATGTAA	...(((.((((((((((((.(((..(((((((.((.....((((...((((((((((((((((((((((...(((((((.(((........((((((((((((((((......)))))...)))))))))))......))).))))))).......))))))))))......(((((((((.....))))))))).....((.....))..))))))))))))((((...))))..))))...)).)))))))))).))))))))).))).)))...	-	TATAAATAGGGTCTCAATGTAA
24h1-m0078	Unigene8893_qie:1:200:-	-36.5	-	24h1-m0078-3p	39	-	38	AAGCATGGATTGAACCTTCCCTCCATAGTAATGCTATCATCCGGATCTTCTAGATATTAAAGTTGTTTCGTCCACTGAATCTATCAATTTCAAACTTCATGGAACTCATCGTTACTTGCTCGTTCTCTTCCACAACAAACTATTTGGAAATACCGAAAACCAAAGTAATTATTTTTTGATGTGGAAGTTCAGACTGTGCT	.(((((((.((((((.(((((..((.(((((((((......(((...(((((((((.....(((((.........((((.........))))........(((((.((........))...))))).....)))))....)))))))))...)))........))).))))))...))..).)))))))))).)))))))	-	TGATGTGGAAGTTCAGACTGTG

## Sheet: Table S1.2
Table S1.2 significant novel miRNAs match different time periods
down-regulated miRNAs and up-regulated mRNAs
miRNA	Unigene	Unigene_annotation	0h2-vs-2h1(miRNA_Log2Ratio)	0h2-vs-2h1(mRNA_Log2Ratio)	0h2-vs-6h3(miRNA_Log2Ratio)	0h2-vs-6h3(mRNA_Log2Ratio)	0h2-vs-12h2(miRNA_Log2Ratio)	0h2-vs-12h2(mRNA_Log2Ratio)	0h2-vs-24h1(miRNA_Log2Ratio)	0h2-vs-24h1(mRNA_Log2Ratio)	2h1-vs-6h3(miRNA_Log2Ratio)	2h1-vs-6h3(mRNA_Log2Ratio)	6h3-vs-12h2(miRNA_Log2Ratio)	6h3-vs-12h2(mRNA_Log2Ratio)	12h2-vs-24h1(miRNA_Log2Ratio)	12h2-vs-24h1(mRNA_Log2Ratio)
novel_mir_14	CL2226.Contig1_qie	hypothetical protein VITISV_023024 [Vitis vinifera]	-7.33145	1.50862	-7.33145	1.0144	-7.33145	2.30758	-7.33145	1.36094	--	--	--
	Unigene27328_qie	Solanum tuberosum chromosome 9 clone RH186C17, complete sequence	-7.33145	10.8758	-7.33145	10.1074	-7.33145	10.8905	-7.33145	11.1654	--	--	--
	Unigene20959_qie	auxin response factor 6 [Solanum lycopersicum]	-7.33145	2.8794	-7.33145	3.49526	-7.33145	2.23779	-7.33145	2.29028	--	--	--
	CL493.Contig1_qie	PREDICTED: zeatin O-glucosyltransferase-like [Solanum lycopersicum]	-7.33145	1.7122	-7.33145	2.20075	-7.33145	2.09984	-7.33145	1.81468	--	--	--
	CL6521.Contig2_qie	PREDICTED: uncharacterized protein LOC101245675 [Solanum lycopersicum]	-7.33145	2.22989	-7.33145	2.25863	-7.33145	1.75584	-7.33145	2.01867	--	--	--
	Unigene23115_qie	PREDICTED: Solanum lycopersicum uncharacterized LOC101267021 (LOC101267021), mRNA	-7.33145	2.59083	-7.33145	2.49526	-7.33145	4.45429	-7.33145	2.62515	--	--	--
	Unigene20958_qie	auxin response factor 6 [Solanum lycopersicum]	-7.33145	7.27638	-7.33145	8.14017	-7.33145	8.66031	-7.33145	7.3107	--	--	--
	Unigene7583_qie	Capsicum annuum clone BAC CaCM699L14, complete sequence	-7.33145	3.74695	-7.33145	4.9103	-7.33145	5.43044	-7.33145	4.40276	--	--	--
	CL1305.Contig1_qie	PREDICTED: putative cyclic nucleotide-gated ion channel 15-like [Glycine max]	-7.33145	1.74695	-7.33145	1.78477	-7.33145	1.69347	-7.33145	1.78127	--	--	--
	Unigene26401_qie	Solanum lycopersicum DNA, chromosome 8, clone: C08HBa0011I05, complete sequence	-7.33145	1.0909	-7.33145	1.87992	-7.33145	1.69347	-7.33145	1.93881	--	--	--
	Unigene11027_qie	PREDICTED: serine acetyltransferase 3, mitochondrial-like [Solanum lycopersicum]	-7.33145	3.23634	-7.33145	2.7323	-7.33145	2.06934	-7.33145	2.26783	--	--	--
	CL1305.Contig4_qie	PREDICTED: putative cyclic nucleotide-gated ion channel 15-like [Glycine max]	-7.33145	1.78348	-7.33145	1.78477	-7.33145	2.35644	-7.33145	2.07078	--	--	--
	CL976.Contig1_qie	PREDICTED: probable receptor-like serine/threonine-protein kinase At5g57670-like [Solanum lycopersicum]	-7.33145	2.18401	-7.33145	2.00341	-7.33145	2.43044	-7.33145	2.45934	--	--	--
	Unigene13592_qie	Capsicum annuum clone BAC CaCM511O09_Contig, complete sequence	-7.33145	3.05933	-7.33145	2.52921	-7.33145	1.71055	-7.33145	1.54026	--	--	--
	Unigene23665_qie	Solanum lycopersicum DNA, chromosome 8, clone: C08HBa0006F21, complete sequence	-7.33145	3.88781	-7.33145	4.04415	-7.33145	5.0934	-7.33145	4.51824	--	--	--
	Unigene11128_qie	low temperature and salt responsive protein [Solanum tuberosum]	-7.33145	1.63467	-7.33145	1.8321	-7.33145	2.4364	-7.33145	2.29558	--	--	--
	Unigene16305_qie	PREDICTED: probable serine/threonine-protein kinase At1g18390-like [Solanum lycopersicum]	-7.33145	1.01736	-7.33145	1.47589	-7.33145	1.45334	-7.33145	1.61688	--	--	--
	Unigene4981_qie	Solanum lycopersicum cDNA, clone: LEFL3033L22, HTC in root	-7.33145	1.42502	-7.33145	1.70385	-7.33145	2.57666	-7.33145	1.56626	--	--	--
	Unigene15717_qie	Solanum lycopersicum chromosome 1 clone C01HBa0051C14, complete sequence	-7.33145	5.98511	-7.33145	7.18745	-7.33145	7.88768	-7.33145	7.57535	--	--	--
	Unigene14608_qie	PREDICTED: Solanum lycopersicum WD repeat-containing protein 44-like (LOC101245001), mRNA	-7.33145	1.2689	-7.33145	1.69457	-7.33145	1.16741	-7.33145	2.22379	--	--	--
	Unigene1147_qie	Capsicum annuum clone BAC CaCM529L23, complete sequence	-7.33145	9.05345	-7.33145	9.06924	-7.33145	9.85242	-7.33145	9.08777	--	--	--
	Unigene8836_qie	RNase H family protein [Solanum demissum]	-7.33145	1.22485	-7.33145	1.1218	-7.33145	1.69347	-7.33145	1.08083	--	--	--
	CL8308.Contig1_qie	PREDICTED: probable trehalase-like [Solanum lycopersicum]	-7.33145	1.81205	-7.33145	2.37844	-7.33145	1.85267	-7.33145	1.8033	--	--	--
	CL350.Contig4_qie	PREDICTED: SRSF protein kinase 1-like [Solanum lycopersicum]	-7.33145	4.77443	-7.33145	5.05325	-7.33145	4.83643	-7.33145	4.91372	--	--	--
	Unigene18878_qie	PREDICTED: autophagy-related protein 8C-like isoform 1 [Solanum lycopersicum]	-7.33145	3.73767	-7.33145	5.72336	-7.33145	5.75717	-7.33145	5.95939	--	--	--
	Unigene18877_qie	PREDICTED: autophagy-related protein 8C-like isoform 1 [Solanum lycopersicum]	-7.33145	2.32481	-7.33145	3.69852	-7.33145	3.90044	-7.33145	4.14463	--	--	--
	Unigene26334_qie	Solanum lycopersicum strain Heinz 1706 chromosome 1 clone sle-51l7 map 1, complete sequence	-7.33145	2.63147	-7.33145	4.09792	-7.33145	3.98298	-7.33145	4.61481	--	--	--
	CL1305.Contig2_qie	PREDICTED: putative cyclic nucleotide-gated ion channel 15-like [Glycine max]	-7.33145	1.4695	-7.33145	1.48585	-7.33145	1.68154	-7.33145	1.22531	--	--	--
	CL2271.Contig1_qie	PREDICTED: uncharacterized protein LOC101267887 [Solanum lycopersicum]	-7.33145	1.70256	-7.33145	1.72388	-7.33145	2.34024	-7.33145	2.0588	--	--	--
	CL8308.Contig2_qie	PREDICTED: probable trehalase-like [Solanum lycopersicum]	-7.33145	2.14049	-7.33145	1.45778	-7.33145	1.78311	-7.33145	2.14858	--	--	--
	CL3564.Contig4_qie	PREDICTED: uncharacterized protein LOC101264428 [Solanum lycopersicum]	-7.33145	2.36844	-7.33145	3.08022	-7.33145	4.0972	-7.33145	4.15765	--	--	--
novel_mir_15	Unigene7911_qie	PREDICTED: TMV resistance protein N-like [Solanum lycopersicum]	-6.91636	9.08822	-6.91636	8.952	-6.91636	9.47215	-6.91636	9.34493	--	--	--
	CL10168.Contig1_qie	hypothetical protein VITISV_021584 [Vitis vinifera]	-6.91636	2.42502	-6.91636	3.52697	-6.91636	3.52805	-6.91636	3.7189	--	--	--
	Unigene32810_qie	--	-6.91636	9.78203	-6.91636	9.57542	-6.91636	11.0367	-6.91636	10.9159	--	--	--
	Unigene23972_qie	neutral leucine aminopeptidase preprotein [Solanum lycopersicum]	-6.91636	3.90449	-6.91636	3.58083	-6.91636	5.52973	-6.91636	4.17253	--	--	--
novel_mir_2	Unigene27328_qie	Solanum tuberosum chromosome 9 clone RH186C17, complete sequence	-7.50136	10.8758	-7.50136	10.1074	-7.50136	10.8905	-7.50136	11.1654	--	--	--
	Unigene20958_qie	auxin response factor 6 [Solanum lycopersicum]	-7.50136	7.27638	-7.50136	8.14017	-7.50136	8.66031	-7.50136	7.3107	--	--	--
	Unigene13469_qie	purple acid phosphatase [Nicotiana tabacum]	-7.50136	1.08213	-7.50136	1.0478	-7.50136	1.80895	-7.50136	1.25076	--	--	--
	Unigene23665_qie	Solanum lycopersicum DNA, chromosome 8, clone: C08HBa0006F21, complete sequence	-7.50136	3.88781	-7.50136	4.04415	-7.50136	5.0934	-7.50136	4.51824	--	--	--
	Unigene14608_qie	PREDICTED: Solanum lycopersicum WD repeat-containing protein 44-like (LOC101245001), mRNA	-7.50136	1.2689	-7.50136	1.69457	-7.50136	1.16741	-7.50136	2.22379	--	--	--
	CL2485.Contig1_qie	PREDICTED: F-box protein PP2-A15-like [Solanum lycopersicum]	-7.50136	1.85938	-7.50136	1.5095	-7.50136	1.85766	-7.50136	1.06464	--	--	--
	Unigene7580_qie	PREDICTED: probable serine/threonine-protein kinase At1g18390-like [Solanum lycopersicum]	-7.50136	1.63147	-7.50136	2.23222	-7.50136	2.91587	-7.50136	1.93881	--	--	--
	CL3040.Contig1_qie	polyprotein, putative [Arabidopsis thaliana] >gi|225898008|dbj|BAH30336.1| hypothetical protein [Arabidopsis thaliana]	-7.50136	1.72458	-7.50136	1.9103	-7.50136	1.89511	-7.50136	1.18517	--	--	--
	CL8308.Contig2_qie	PREDICTED: probable trehalase-like [Solanum lycopersicum]	-7.50136	2.14049	-7.50136	1.45778	-7.50136	1.78311	-7.50136	2.14858	--	--	--
	Unigene20959_qie	auxin response factor 6 [Solanum lycopersicum]	-7.50136	2.8794	-7.50136	3.49526	-7.50136	2.23779	-7.50136	2.29028	--	--	--
	Unigene18878_qie	PREDICTED: autophagy-related protein 8C-like isoform 1 [Solanum lycopersicum]	-7.50136	3.73767	-7.50136	5.72336	-7.50136	5.75717	-7.50136	5.95939	--	--	--
	Unigene25377_qie	--	-7.50136	6.38636	-7.50136	7.18952	-7.50136	8.17729	-7.50136	7.01157	--	--	--
	CL493.Contig1_qie	PREDICTED: zeatin O-glucosyltransferase-like [Solanum lycopersicum]	-7.50136	1.7122	-7.50136	2.20075	-7.50136	2.09984	-7.50136	1.81468	--	--	--
	CL780.Contig3_qie	PREDICTED: hypersensitive-induced response protein 1-like [Solanum lycopersicum]	-7.50136	4.72558	-7.50136	4.61291	-7.50136	5.53527	-7.50136	4.58396	--	--	--
	CL984.Contig6_qie	AP2 transcription factor SlAP2d [Solanum lycopersicum] >gi|333123373|gb|AEF28822.1| AP2 transcription factor SlAP2d [Solanum lycopersicum]	-7.50136	3.53836	-7.50136	3.7516	-7.50136	4.73787	-7.50136	3.08083	--	--	--
	Unigene33518_qie	Solanum tuberosum, complete sequence	-7.50136	1.9534	-7.50136	2.32533	-7.50136	2.27844	-7.50136	2.25076	--	--	--
	Unigene26520_qie	--	-7.50136	12.7751	-7.50136	12.8788	-7.50136	13.7302	-7.50136	13.6801	--	--	--
	CL780.Contig2_qie	PREDICTED: hypersensitive-induced response protein 1-like [Solanum lycopersicum]	-7.50136	3.85095	-7.50136	3.4271	-7.50136	3.76764	-7.50136	3.56022	--	--	--
	Unigene15717_qie	Solanum lycopersicum chromosome 1 clone C01HBa0051C14, complete sequence	-7.50136	5.98511	-7.50136	7.18745	-7.50136	7.88768	-7.50136	7.57535	--	--	--
	Unigene27518_qie	Solanum tuberosum strain Diploid genotype RH89-039-16 chromosome 9 clone RH023B19, complete sequence	-7.50136	4.36844	-7.50136	4.02577	-7.50136	4.50083	-7.50136	5.16829	--	--	--
	Unigene390_qie	PREDICTED: putative BTB/POZ domain-containing protein DOT3-like [Solanum lycopersicum]	-7.50136	2.51163	-7.50136	2.79046	-7.50136	2.49784	-7.50136	2.27837	--	--	--
	Unigene7583_qie	Capsicum annuum clone BAC CaCM699L14, complete sequence	-7.50136	3.74695	-7.50136	4.9103	-7.50136	5.43044	-7.50136	4.40276	--	--	--
	CL8308.Contig1_qie	PREDICTED: probable trehalase-like [Solanum lycopersicum]	-7.50136	1.81205	-7.50136	2.37844	-7.50136	1.85267	-7.50136	1.8033	--	--	--
	Unigene17129_qie	PREDICTED: uncharacterized protein LOC101268806 isoform 2 [Solanum lycopersicum]	-7.50136	1.41848	-7.50136	1.28226	-7.50136	2.41337	-7.50136	1.77473	--	--	--
	CL2226.Contig1_qie	hypothetical protein VITISV_023024 [Vitis vinifera]	-7.50136	1.50862	-7.50136	1.0144	-7.50136	2.30758	-7.50136	1.36094	--	--	--
	Unigene23115_qie	PREDICTED: Solanum lycopersicum uncharacterized LOC101267021 (LOC101267021), mRNA	-7.50136	2.59083	-7.50136	2.49526	-7.50136	4.45429	-7.50136	2.62515	--	--	--
	CL3564.Contig4_qie	PREDICTED: uncharacterized protein LOC101264428 [Solanum lycopersicum]	-7.50136	2.36844	-7.50136	3.08022	-7.50136	4.0972	-7.50136	4.15765	--	--	--
	Unigene13592_qie	Capsicum annuum clone BAC CaCM511O09_Contig, complete sequence	-7.50136	3.05933	-7.50136	2.52921	-7.50136	1.71055	-7.50136	1.54026	--	--	--
	Unigene18877_qie	PREDICTED: autophagy-related protein 8C-like isoform 1 [Solanum lycopersicum]	-7.50136	2.32481	-7.50136	3.69852	-7.50136	3.90044	-7.50136	4.14463	--	--	--
	Unigene26527_qie	Solanum tuberosum, complete sequence	-7.50136	1.02305	-7.50136	1.81408	-7.50136	2.43044	-7.50136	2.59424	--	--	--
	CL350.Contig4_qie	PREDICTED: SRSF protein kinase 1-like [Solanum lycopersicum]	-7.50136	4.77443	-7.50136	5.05325	-7.50136	4.83643	-7.50136	4.91372	--	--	--
novel_mir_31	Unigene21327_qie	Solanum lycopersicum strain Heinz 1706 chromosome 1 clone hba-250c18 map 1, complete sequence	-7.13883	2.57007	-7.13883	3.4128	-7.13883	2.50083	-7.13883	2.98772	--	--	--
novel_mir_34	CL2144.Contig1_qie	PREDICTED: calcium-transporting ATPase 2, plasma membrane-type-like [Solanum lycopersicum]	-8.72376	1.75336	-8.72376	2.17438	-8.72376	2.20621	-8.72376	2.49112	--	--	--
novel_mir_36	CL984.Contig12_qie	AP2 transcription factor SlAP2d [Solanum lycopersicum] >gi|333123373|gb|AEF28822.1| AP2 transcription factor SlAP2d [Solanum lycopersicum]	--	-10.5794	7.88197	-10.5794	7.34322	-10.5794	8.31554	-10.9621	7.88197	--	--
	Unigene18877_qie	PREDICTED: autophagy-related protein 8C-like isoform 1 [Solanum lycopersicum]	--	-10.5794	3.69852	-10.5794	3.90044	-10.5794	4.14463	-10.9621	1.37371	--	--
	CL4088.Contig3_qie	PREDICTED: GATA transcription factor 9-like [Solanum lycopersicum]	--	-10.5794	3.18331	-10.5794	3.10851	-10.5794	2.66579	-10.9621	2.1368	--	--
	Unigene42041_qie	PREDICTED: cytochrome P450 94A1-like [Solanum lycopersicum]	--	-10.5794	9.76459	-10.5794	10.2482	-10.5794	9.84201	-10.9621	9.76459	--	--
novel_mir_38	Unigene11027_qie	PREDICTED: serine acetyltransferase 3, mitochondrial-like [Solanum lycopersicum]	-7.91642	3.23634	-7.91642	2.7323	-7.91642	2.06934	-7.91642	2.26783	--	--	--
	CL2206.Contig2_qie	PREDICTED: pentatricopeptide repeat-containing protein At5g21222-like [Solanum lycopersicum]	-7.91642	1.63147	-7.91642	2.57326	-7.91642	2.43044	-7.91642	1.66579	--	--	--
	Unigene42918_qie	Solanum lycopersicum genomic DNA, chromosome 8, clone: C08HBa0197J17, complete sequence	-7.91642	10.3184	-7.91642	9.74928	-7.91642	10.67	-7.91642	9.9902	--	--	--
	CL350.Contig4_qie	PREDICTED: SRSF protein kinase 1-like [Solanum lycopersicum]	-7.91642	4.77443	-7.91642	5.05325	-7.91642	4.83643	-7.91642	4.91372	--	--	--
	CL493.Contig1_qie	PREDICTED: zeatin O-glucosyltransferase-like [Solanum lycopersicum]	-7.91642	1.7122	-7.91642	2.20075	-7.91642	2.09984	-7.91642	1.81468	--	--	--
	CL2206.Contig3_qie	PREDICTED: pentatricopeptide repeat-containing protein At5g21222-like [Solanum lycopersicum]	-7.91642	1.78348	-7.91642	3.26393	-7.91642	2.91587	-7.91642	2.30322	--	--	--
	Unigene16305_qie	PREDICTED: probable serine/threonine-protein kinase At1g18390-like [Solanum lycopersicum]	-7.91642	1.01736	-7.91642	1.47589	-7.91642	1.45334	-7.91642	1.61688	--	--	--
	Unigene8124_qie	Solanum tuberosum, complete sequence	-7.91642	3.74695	-7.91642	4.49526	-7.91642	3.10851	-7.91642	3.78127	--	--	--
	CL1305.Contig2_qie	PREDICTED: putative cyclic nucleotide-gated ion channel 15-like [Glycine max]	-7.91642	1.4695	-7.91642	1.48585	-7.91642	1.68154	-7.91642	1.22531	--	--	--
	Unigene14288_qie	Solanum lycopersicum strain Heinz 1706 chromosome 1 clone sle-49b16 map 1, complete sequence	-7.91642	4.85387	-7.91642	5.96919	-7.91642	5.9727	-7.91642	6.04083	--	--	--
	Unigene15717_qie	Solanum lycopersicum chromosome 1 clone C01HBa0051C14, complete sequence	-7.91642	5.98511	-7.91642	7.18745	-7.91642	7.88768	-7.91642	7.57535	--	--	--
	Unigene11128_qie	low temperature and salt responsive protein [Solanum tuberosum]	-7.91642	1.63467	-7.91642	1.8321	-7.91642	2.4364	-7.91642	2.29558	--	--	--
	CL7219.Contig1_qie	dehydroascorbate reductase-like protein [Solanum tuberosum] >gi|78191422|gb|ABB29932.1| dehydroascorbate reductase-like protein [Solanum tuberosum]	-7.91642	10.1899	-7.91642	9.35328	-7.91642	13.8276	-7.91642	11.0784	--	--	--
	CL1305.Contig1_qie	PREDICTED: putative cyclic nucleotide-gated ion channel 15-like [Glycine max]	-7.91642	1.74695	-7.91642	1.78477	-7.91642	1.69347	-7.91642	1.78127	--	--	--
	Unigene26520_qie	--	-7.91642	12.7751	-7.91642	12.8788	-7.91642	13.7302	-7.91642	13.6801	--	--	--
	Unigene26334_qie	Solanum lycopersicum strain Heinz 1706 chromosome 1 clone sle-51l7 map 1, complete sequence	-7.91642	2.63147	-7.91642	4.09792	-7.91642	3.98298	-7.91642	4.61481	--	--	--
	CL4527.Contig1_qie	PREDICTED: probable galacturonosyltransferase 4-like [Solanum lycopersicum]	-7.91642	1.93103	-7.91642	2.08433	-7.91642	2.40807	-7.91642	2.00975	--	--	--
	Unigene4981_qie	Solanum lycopersicum cDNA, clone: LEFL3033L22, HTC in root	-7.91642	1.42502	-7.91642	1.70385	-7.91642	2.57666	-7.91642	1.56626	--	--	--
	Unigene390_qie	PREDICTED: putative BTB/POZ domain-containing protein DOT3-like [Solanum lycopersicum]	-7.91642	2.51163	-7.91642	2.79046	-7.91642	2.49784	-7.91642	2.27837	--	--	--
	CL1305.Contig4_qie	PREDICTED: putative cyclic nucleotide-gated ion channel 15-like [Glycine max]	-7.91642	1.78348	-7.91642	1.78477	-7.91642	2.35644	-7.91642	2.07078	--	--	--
	Unigene1147_qie	Capsicum annuum clone BAC CaCM529L23, complete sequence	-7.91642	9.05345	-7.91642	9.06924	-7.91642	9.85242	-7.91642	9.08777	--	--	--
	Unigene18632_qie	Solanum demissum chromosome 5 clone PGEC475B22, complete sequence	-7.91642	1.1685	-7.91642	1.9103	-7.91642	2.24987	-7.91642	1.20282	--	--	--
	Unigene33518_qie	Solanum tuberosum, complete sequence	-7.91642	1.9534	-7.91642	2.32533	-7.91642	2.27844	-7.91642	2.25076	--	--	--
	CL2226.Contig1_qie	hypothetical protein VITISV_023024 [Vitis vinifera]	-7.91642	1.50862	-7.91642	1.0144	-7.91642	2.30758	-7.91642	1.36094	--	--	--
	Unigene7580_qie	PREDICTED: probable serine/threonine-protein kinase At1g18390-like [Solanum lycopersicum]	-7.91642	1.63147	-7.91642	2.23222	-7.91642	2.91587	-7.91642	1.93881	--	--	--
	Unigene13592_qie	Capsicum annuum clone BAC CaCM511O09_Contig, complete sequence	-7.91642	3.05933	-7.91642	2.52921	-7.91642	1.71055	-7.91642	1.54026	--	--	--
	CL481.Contig16_qie	PREDICTED: serine/threonine-protein kinase EDR1-like [Solanum lycopersicum]	-7.91642	2.54901	-7.91642	2.82783	-7.91642	3.38153	-7.91642	3.25076	--	--	--
	Unigene18877_qie	PREDICTED: autophagy-related protein 8C-like isoform 1 [Solanum lycopersicum]	-7.91642	2.32481	-7.91642	3.69852	-7.91642	3.90044	-7.91642	4.14463	--	--	--
	Unigene27050_qie	hypothetical protein VITISV_002764 [Vitis vinifera]	-7.91642	2.1949	-7.91642	2.31326	-7.91642	2.58533	-7.91642	2.25076	--	--	--
	Unigene18878_qie	PREDICTED: autophagy-related protein 8C-like isoform 1 [Solanum lycopersicum]	-7.91642	3.73767	-7.91642	5.72336	-7.91642	5.75717	-7.91642	5.95939	--	--	--
novel_mir_39	Unigene6855_qie	S.lycopersicum DNA sequence from clone LE_HBa-178P3 on chromosome 4, complete sequence	-14.8373	2.9396	-14.8373	2.86375	-14.8373	3.73856	-14.8373	3.03724	--	--	--
novel_mir_40	Unigene35274_qie	PREDICTED: receptor-like protein kinase-like [Solanum lycopersicum]	-8.72376	2.81205	-8.72376	3.70385	-8.72376	2.74078	-8.72376	3.08083	--	--	--
	Unigene33983_qie	--	-8.72376	9.95517	-8.72376	11.1669	-8.72376	10.8057	-8.72376	9.53005	--	--	--
