# Supplementary material for: Cold-responsive miRNAs and their target genes in the wild eggplant species Solanum aculeatissimum
Source: BMC Genomics. 2017 Dec 29;18:1000. doi: 10.1186/s12864-017-4341-y (PMC5747154; doi:10.1186/s12864-017-4341-y)
Supplement: Supplementary file 6 — Targets of conserved miRNAs from eggplant. Chi-square test and fisher-exact test results were both <0.05 and | log2 (CT/NT) | ≥ 1. (XLSX 54 kb) [file 12864_2017_4341_MOESM6_ESM.xlsx]

## Sheet: Table S2
Table S2 Analysis of miRNA and gene differential expression
58 down-regulated miRNAs and 220 up-regulated mRNAs																				28 up-related miRNAs and 94 down-regulated mRNAs
miRNA	Unigene	Unigene_annotation	0h2-vs-2h1(miRNA_Log2Ratio)	0h2-vs-2h1(mRNA_Log2Ratio)	0h2-vs-6h3(miRNA_Log2Ratio)	0h2-vs-6h3(mRNA_Log2Ratio)	0h2-vs-12h2(miRNA_Log2Ratio)	0h2-vs-12h2(mRNA_Log2Ratio)	0h2-vs-24h1(miRNA_Log2Ratio)	0h2-vs-24h1(mRNA_Log2Ratio)	2h1-vs-6h3(miRNA_Log2Ratio)	2h1-vs-6h3(mRNA_Log2Ratio)	6h3-vs-12h2(miRNA_Log2Ratio)	6h3-vs-12h2(mRNA_Log2Ratio)	12h2-vs-24h1(miRNA_Log2Ratio)	12h2-vs-24h1(mRNA_Log2Ratio)				miRNA	Unigene	Unigene_annotation	0h2-vs-2h1(miRNA_Log2Ratio)	0h2-vs-2h1(mRNA_Log2Ratio)	0h2-vs-6h3(miRNA_Log2Ratio)	0h2-vs-6h3(mRNA_Log2Ratio)	0h2-vs-12h2(miRNA_Log2Ratio)	0h2-vs-12h2(mRNA_Log2Ratio)	0h2-vs-24h1(miRNA_Log2Ratio)	0h2-vs-24h1(mRNA_Log2Ratio)	2h1-vs-6h3(miRNA_Log2Ratio)	2h1-vs-6h3(mRNA_Log2Ratio)	6h3-vs-12h2(miRNA_Log2Ratio)	6h3-vs-12h2(mRNA_Log2Ratio)	12h2-vs-24h1(miRNA_Log2Ratio)	12h2-vs-24h1(mRNA_Log2Ratio)
miR5813	CL100.Contig7_qie	vacuolar sorting receptor protein PV72-like protein [Solanum tuberosum]	--	--	-1.11444	1.69923	-1.17816	1.37243	--	--	--									miR6288b-3p	CL10082.Contig1_qie	OSJNBa0061A09.13 [Oryza sativa Japonica Group]	--	--	--	9.14405	-3.36606	--	--	9.14405	-1.15892
miR4350	CL1018.Contig2_qie	PREDICTED: probable disease resistance protein At5g43740-like [Solanum lycopersicum]	--	-10.2383	3.11789	--	-10.2383	2.42322	--	--	--									miR8167a	CL1043.Contig4_qie	Solanum tuberosum p pseudogene, flavonoid 3',5'-hydroxylase, note: incomplete gene, only partial exon 3	--	--	--	8.02857	-3.49485	--	--	8.02857	-1.78667
miR7986	CL10253.Contig1_qie	hypothetical protein VITISV_020585 [Vitis vinifera]	--	-1.36957	1.1998	-2.15003	2.31796	--	--	--	--									miR167d-3p	CL10670.Contig2_qie	PREDICTED: probable methyltransferase PMT9-like isoform 1 [Solanum lycopersicum] >gi|460375044|ref|XP_004233318.1| PREDICTED: probable methyltransferase PMT9-like isoform 2 [Solanum lycopersicum]	--	9.96563	-1.52509	9.74037	-2.46438	--	--	--	--
miR3932b-5p	CL10306.Contig1_qie	PREDICTED: uncharacterized protein LOC101261849 [Solanum lycopersicum]	--	-15.6885	3.89012	--	-15.6885	4.09578	--	--	--									miR167d-3p	CL10719.Contig2_qie	PREDICTED: uncharacterized protein LOC101243980 [Solanum lycopersicum]	--	9.96563	-2.33763	9.74037	-1.28144	--	--	--	--
miR5813	CL10344.Contig2_qie	PREDICTED: uncharacterized protein LOC101260888 isoform 1 [Solanum lycopersicum] >gi|460372704|ref|XP_004232166.1| PREDICTED: uncharacterized protein LOC101260888 isoform 2 [Solanum lycopersicum]	--	--	-1.11444	1.28053	-1.17816	1.30625	--	--	--									miR1919c-5p	CL1077.Contig1_qie	Polyprotein, putative [Solanum demissum]	--	1.55381	-1.29358	1.4958	-1.5104	1.61173	-1.39124	--	--	--
miR1031a	CL10424.Contig4_qie	hypothetical protein VITISV_022886 [Vitis vinifera]	-11.9681	1.69676	--	-11.9681	2.18176	--	--	--	--									miR5654a	CL10862.Contig6_qie	PREDICTED: RNA polymerase sigma factor sigD, chloroplastic-like [Solanum lycopersicum]	--	--	7.22583	-3.84568	--	--	7.22583	-2.91726	--
miR5054	CL1043.Contig3_qie	Solanum tuberosum nematode resistance-like protein (Gro1-3) pseudogene, complete sequence	--	-1.73103	2.04618	--	-1.58534	1.62972	--	--	--									miR4414a-5p	CL10904.Contig2_qie	squamosa promoter binding-like protein [Solanum lycopersicum]	--	--	1.16918	-3.56391	1.77862	-2.42167	--	--	--
miR3623-3p	CL10506.Contig2_qie	PREDICTED: F-box protein PP2-B15-like [Solanum lycopersicum]	-9.33145	2.80878	-9.33145	2.49279	-9.33145	1.60184	--	--	--	--								miR437x-3p	CL11069.Contig3_qie	PREDICTED: cellulose synthase-like protein G3-like [Solanum lycopersicum]	--	--	--	13.4962	-4.20839	--	--	13.4962	-1.19207
miR3623-3p	CL10859.Contig2_qie	PREDICTED: signal recognition particle 54 kDa protein, chloroplastic-like isoform 1 [Solanum lycopersicum]	-9.33145	1.2144	-9.33145	1.98572	-9.33145	1.44504	--	--	--	--								miR5654a	CL11174.Contig1_qie	PREDICTED: uncharacterized protein LOC101244321 [Solanum lycopersicum]	--	--	7.22583	-3.422	--	--	7.22583	-1.63186	--
miR169b-5p	CL10997.Contig1_qie	PREDICTED: uncharacterized protein LOC101246097 [Solanum lycopersicum]	-13.9295	1.82412	--	--	-13.9295	1.31787	--	--	--									miR162a-5p	CL1566.Contig1_qie	Polyprotein, putative [Solanum demissum]	--	--	1.25507	-1.41232	1.108	-1.96356	--	--	--
miR169b-5p	CL10997.Contig2_qie	PREDICTED: uncharacterized protein LOC101246097 [Solanum lycopersicum]	-13.9295	1.271	-13.9295	1.58714	--	--	--	--	--									miR162a-5p	CL1566.Contig4_qie	Solanum lycopersicum strain Heinz 1706 chromosome 9 clone sle-37p10 map 9, complete sequence	--	--	1.25507	-3.35092	1.108	-2.3786	--	--	--
miR2916	CL11120.Contig1_qie	Solanum lycopersicum strain Heinz 1706 chromosome 12 clone sle-5h22 map 12, complete sequence	--	--	-1.21144	10.6342	-1.2249	10.092	--	--	--									miR167d-3p	CL1686.Contig3_qie	PREDICTED: uncharacterized protein LOC101249401 [Solanum lycopersicum]	--	9.96563	-2.43548	9.74037	-2.12179	--	--	--	--
miR6224a-5p	CL11120.Contig1_qie	Solanum lycopersicum strain Heinz 1706 chromosome 12 clone sle-5h22 map 12, complete sequence	--	--	-12.9681	10.6342	--	--	-13.0063	10.6342	--									miR167d-3p	CL1686.Contig5_qie	PREDICTED: uncharacterized protein LOC101249401 [Solanum lycopersicum]	--	9.96563	-1.82924	9.74037	-1.5804	--	--	--	--
miR9726	CL11212.Contig2_qie	Solanum tuberosum chromosome 11 clone RH186L12, complete sequence	--	-9.94616	1.82783	-9.94616	1.69347	--	--	--	--									miR5213-5p	CL1841.Contig2_qie	hypothetical protein GUITHDRAFT_113400 [Guillardia theta CCMP2712]	--	--	--	7.90304	-2.9989	--	--	7.90304	-1.52245
miR5298b	CL11217.Contig1_qie	PREDICTED: uncharacterized protein LOC101265700 [Solanum lycopersicum]	-2.15253	4.02379	-1.77444	4.02577	-2.9293	4.63207	--	--	--	--								miR167d-3p	CL1930.Contig1_qie	potyviral helper component protease-interacting protein 1 [Solanum tuberosum subsp. andigenum]	--	9.96563	-1.82667	9.74037	-1.89149	--	--	--	--
miR5813	CL1310.Contig5_qie	PREDICTED: uncharacterized protein LOC101257721 [Solanum lycopersicum]	--	--	-1.11444	2.28908	-1.17816	1.53149	--	--	--									miR812v	CL194.Contig1_qie	--	14.547	-2.95349	14.0652	-2.67467	--	--	--	--	--
miR1031a	CL148.Contig4_qie	late blight resistance protein [Solanum venturii]	-11.9681	4.06673	--	-11.9681	2.99037	--	--	--	--									miR823-3p	CL1961.Contig7_qie	PREDICTED: DUF21 domain-containing protein At4g14240-like [Solanum lycopersicum]	--	--	9.77601	-1.90941	9.9982	-2.17156	--	--	--
miR5813	CL1548.Contig1_qie	PREDICTED: translocation protein SEC63 homolog [Solanum lycopersicum]	--	--	-1.11444	1.27844	-1.17816	1.22379	--	--	--									miR157d-3p	CL2183.Contig1_qie	PREDICTED: multidrug and toxin extrusion protein 2-like [Solanum lycopersicum]	--	2.63392	-1.40647	1.94039	-3.26072	2.70887	-2.65097	--	--	--
miR5238	CL1568.Contig1_qie	PREDICTED: disease resistance protein RPP13-like [Solanum lycopersicum]	--	--	-2.40777	1.32599	-1.73352	1.43894	--	--	--									miR156d-3p	CL2317.Contig2_qie	PREDICTED: transcription factor EMB1444-like [Solanum lycopersicum]	--	1.76651	-1.16009	--	--	1.0047	-1.23214	--	--
miR3623-3p	CL1576.Contig3_qie	PREDICTED: mediator of RNA polymerase II transcription subunit 14-like [Solanum lycopersicum]	-9.33145	3.63147	-9.33145	3.0623	-9.33145	2.52355	--	--	--	--								miR2652a	CL2434.Contig2_qie	--	--	1.69445	-2.1626	--	1.49713	-3.2411	--	--	--
miR3623-3p	CL1778.Contig1_qie	hypothetical protein VITISV_022886 [Vitis vinifera]	-9.33145	1.30027	--	-9.33145	2.10851	--	--	--	--									miR168a	CL2784.Contig3_qie	PREDICTED: probable bifunctional methylthioribulose-1-phosphate dehydratase/enolase-phosphatase E1 1-like [Solanum lycopersicum]	--	1.0502	-1.52266	1.23546	-1.73949	--	--	--	--
miR169e-3p	CL185.Contig2_qie	polyprotein-like [Solanum chilense]	-3.42328	1.4805	-3.75791	2.05952	--	-3.52262	1.99142	--	--	--								miR168a	CL2784.Contig6_qie	PREDICTED: probable bifunctional methylthioribulose-1-phosphate dehydratase/enolase-phosphatase E1 1-like [Solanum lycopersicum]	--	1.0502	-2.06698	1.23546	-4.28381	--	--	--	--
miR6459a-3p	CL2000.Contig2_qie	PREDICTED: PCI domain-containing protein 2-like [Solanum lycopersicum]	-8.9753	1.56734	--	-8.9753	1.0768	--	--	--	--									miR6136a.2	CL2797.Contig2_qie	PREDICTED: uncharacterized protein LOC101253779 [Solanum lycopersicum]	--	--	--	8.25096	-2.19219	--	--	8.25096	-1.76465
miR5054	CL2060.Contig3_qie	hypothetical protein MTR_5g051150 [Medicago truncatula] >gi|355515731|gb|AES97354.1| hypothetical protein MTR_5g051150 [Medicago truncatula]	--	--	--	-1.58534	16.6935	--	--	-1.88718	3.17036									miR167d-3p	CL307.Contig1_qie	DNA polymerase alpha catalytic subunit [Solanum lycopersicum]	--	9.96563	-1.6222	9.74037	-1.73949	--	--	--	--
miR169e-3p	CL2181.Contig1_qie	polyprotein [Ananas comosus]	-3.42328	1.23916	-3.75791	1.56237	--	-3.52262	1.55888	--	--	--								miR167d-3p	CL307.Contig3_qie	DNA polymerase alpha catalytic subunit [Solanum lycopersicum]	--	9.96563	-9.53582	9.74037	-2.59193	--	--	--	--
miR5376	CL2226.Contig1_qie	hypothetical protein VITISV_023024 [Vitis vinifera]	--	--	-11.0179	2.30758	-11.0179	1.36094	--	--	--									miR6151a	CL336.Contig4_qie	PREDICTED: UDP-glucuronate 4-epimerase 3-like [Solanum lycopersicum]	--	--	9.11889	-1.32445	--	--	9.11889	-1.14282	--
miR3623-3p	CL2278.Contig1_qie	PREDICTED: serine/threonine-protein kinase tricorner-like [Solanum lycopersicum]	--	-9.33145	1.72388	-9.33145	1.93448	--	--	--	--									miR812v	CL3453.Contig3_qie	PREDICTED: xylogalacturonan beta-1,3-xylosyltransferase-like [Solanum lycopersicum]	14.547	-10.3481	14.0652	-1.51117	--	--	--	--	--
miR3623-3p	CL2278.Contig2_qie	PREDICTED: serine/threonine-protein kinase tricorner-like [Solanum lycopersicum]	-9.33145	2.315	-9.33145	2.11383	-9.33145	1.97101	--	--	--	--								miR7767-5p	CL3649.Contig5_qie	Solanum rostratum microsatellite DNA, locus Sr42, specimen voucher Vallejo-Marin_08s104	--	--	1.79927	-1.47645	1.01463	-3.08909	--	--	--
miR3623-3p	CL2278.Contig3_qie	PREDICTED: serine/threonine-protein kinase tricorner-like [Solanum lycopersicum]	-9.33145	1.43353	-9.33145	1.87823	-9.33145	1.98442	--	--	--	--								miR823-3p	CL3707.Contig1_qie	PREDICTED: hippocampus abundant transcript 1 protein-like [Solanum lycopersicum]	--	--	9.77601	-1.02207	9.9982	-1.27088	--	--	--
miR7545	CL2429.Contig1_qie	retrotransposon protein, putative, Ty1-copia sub-class [Oryza sativa Japonica Group] >gi|77548751|gb|ABA91548.1| retrotransposon protein, putative, Ty1-copia subclass [Oryza sativa Japonica Group]	--	--	-12.9644	1.52355	-1.30167	1.1073	--	--	--									miR167d-3p	CL413.Contig3_qie	PREDICTED: lysosomal beta glucosidase-like [Solanum lycopersicum]	--	9.96563	-1.39713	9.74037	-3.93588	--	--	--	--
miR8008b	CL2543.Contig3_qie	cysteine protease TDI-65 precursor [Solanum lycopersicum] >gi|5726641|gb|AAD48496.1|AF172856_1 cysteine protease TDI-65 [Solanum lycopersicum] >gi|2828252|emb|CAA05894.1| CYP1 [Solanum lycopersicum]	--	-13.1226	1.04537	-13.1226	1.45864	--	--	--	--									miR6108c	CL4144.Contig8_qie	PREDICTED: glycerol-3-phosphate dehydrogenase [NAD(+)] 2, chloroplastic-like [Solanum lycopersicum]	--	9.83635	-9.53419	--	--	9.83635	-8.6421	--	--
miR7986	CL2615.Contig5_qie	PREDICTED: uncharacterized protein LOC101261444 [Solanum lycopersicum]	--	-1.36957	1.27953	-2.15003	1.50083	--	--	--	--									miR3932b-5p	CL451.Contig3_qie	--	1.4106	-1.05692	--	1.39866	-2.27363	--	--	--	--
miR5813	CL2627.Contig6_qie	PREDICTED: uncharacterized protein LOC101244480 [Solanum lycopersicum]	--	--	-1.11444	8.0666	-1.17816	7.26132	--	--	--									miR6136a.2	CL4554.Contig1_qie	RNA-directed DNA polymerase [Arachis hypogaea]	--	--	--	8.25096	-1.10637	--	--	8.25096	-1.2965
miR3932b-5p	CL2764.Contig2_qie	PREDICTED: uncharacterized protein LOC101261927 [Solanum lycopersicum]	--	-15.6885	1.37406	--	-15.6885	1.08083	--	--	--									miR2652a	CL4812.Contig2_qie	PREDICTED: uncharacterized protein LOC101252455 [Solanum lycopersicum]	--	1.69445	-2.58156	--	1.49713	-1.82606	--	--	--
miR6300	CL2888.Contig7_qie	U2 snRNP auxiliary factor large subunit [Solanum melongena]	--	--	-1.0551	3.56794	-1.00488	3.98772	--	--	--									miR167d-3p	CL4826.Contig5_qie	PREDICTED: uncharacterized protein LOC101263255 isoform 1 [Solanum lycopersicum]	--	9.96563	-1.83454	9.74037	-2.09716	--	--	--	--
miR5485	CL29.Contig2_qie	Multidrug resistance protein ABC transporter family [Medicago truncatula] >gi|355508724|gb|AES89866.1| Multidrug resistance protein ABC transporter family [Medicago truncatula]	-12.9202	1.07683	-12.9202	1.40694	-12.9202	1.77151	--	--	--	--								miR167d-3p	CL5312.Contig1_qie	PREDICTED: uncharacterized protein LOC101268730 [Solanum lycopersicum]	--	9.96563	-2.42955	9.74037	-10.8847	--	--	--	--
miR9478-3p	CL2926.Contig1_qie	PREDICTED: uncharacterized protein LOC101250381 [Solanum lycopersicum]	--	--	-10.7577	1.2529	-10.7577	1.15483	--	--	--									miR1074	CL5613.Contig1_qie	PREDICTED: putative late blight resistance protein homolog R1B-14 [Solanum lycopersicum]	--	1.83439	-10.2641	--	1.79496	-3.67406	2.22306	-9.64318	--	--
miR5813	CL2972.Contig2_qie	PREDICTED: uncharacterized protein LOC101255162 [Solanum lycopersicum]	--	--	-1.11444	3.15291	-1.17816	2.40276	--	--	--									miR8632	CL6363.Contig3_qie	PREDICTED: probable protein phosphatase 2C 6-like [Solanum lycopersicum]	--	--	--	16.8241	-1.83063	--	--	16.8241	-1.15892
miR5376	CL3040.Contig1_qie	polyprotein, putative [Arabidopsis thaliana] >gi|225898008|dbj|BAH30336.1| hypothetical protein [Arabidopsis thaliana]	--	--	-11.0179	1.89511	-11.0179	1.18517	--	--	--									miR162a-5p	CL6869.Contig1_qie	PREDICTED: protein arginine N-methyltransferase 1.6-like [Solanum lycopersicum]	--	1.05063	-2.33363	1.25507	-2.31295	1.108	-2.60883	--	--	--
miR5054	CL3210.Contig1_qie	hypothetical protein MTR_5g050970 [Medicago truncatula] >gi|355515717|gb|AES97340.1| hypothetical protein MTR_5g050970 [Medicago truncatula]	--	--	--	-1.58534	3.09058	--	--	-1.88718	3.77724									miR4414a-5p	CL6927.Contig1_qie	PREDICTED: squamosa promoter-binding-like protein 12-like [Solanum lycopersicum]	--	--	1.16918	-2.21342	1.77862	-4.56303	--	--	--
miR5813	CL3304.Contig1_qie	PREDICTED: uncharacterized protein LOC101248132 isoform 2 [Solanum lycopersicum]	--	--	-1.11444	2.47775	-1.17816	2.19631	--	--	--									miR167d-3p	CL6972.Contig1_qie	PREDICTED: transcription factor bHLH68-like isoform 1 [Solanum lycopersicum]	--	9.96563	-1.54914	9.74037	-1.89149	--	--	--	--
miR5813	CL3375.Contig1_qie	PREDICTED: uncharacterized protein LOC100255416 [Vitis vinifera]	--	--	-1.11444	2.55917	-1.17816	2.08083	--	--	--									miR1919c-5p	CL7329.Contig1_qie	PREDICTED: uncharacterized protein LOC101245265 [Solanum lycopersicum]	1.12058	-1.17588	--	1.4958	-2.21342	--	--	--	--
miR5813	CL3375.Contig2_qie	PREDICTED: uncharacterized protein LOC100255416 [Vitis vinifera]	--	--	-1.11444	3.06271	-1.17816	2.08083	--	--	--									miR1919c-5p	CL785.Contig3_qie	CONSTANS protein [Solanum tuberosum subsp. andigenum]	--	1.55381	-11.685	1.4958	-3.89149	1.61173	-3.91917	--	--	--
miR5376	CL350.Contig4_qie	PREDICTED: SRSF protein kinase 1-like [Solanum lycopersicum]	--	--	-11.0179	4.83643	-11.0179	4.91372	--	--	--									miR5508	CL8127.Contig3_qie	PREDICTED: dual specificity protein phosphatase PHS1-like [Solanum lycopersicum]	--	1.46927	-8.98648	1.52386	-3.21342	1.24646	-3.2411	--	--	--
miR6300	CL3501.Contig1_qie	PREDICTED: nuclear transcription factor Y subunit A-1-like isoform 1 [Solanum lycopersicum] >gi|460411071|ref|XP_004250938.1| PREDICTED: nuclear transcription factor Y subunit A-1-like isoform 2 [Solanum lycopersicum]	--	--	-1.0551	4.16856	-1.00488	3.0144	--	--	--									miR162a-5p	CL8541.Contig1_qie	--	--	1.05063	-2.58156	--	1.108	-3.0187	--	--	--
miR167c-3p	CL3616.Contig1_qie	PREDICTED: low affinity sulfate transporter 3-like [Solanum lycopersicum]	-7.91642	1.949	-7.91642	1.64973	-7.91642	1.90345	-7.91642	1.10434	--	--	--							miR162a-5p	CL8627.Contig1_qie	PREDICTED: glycine cleavage system H protein, mitochondrial-like [Solanum lycopersicum]	--	--	1.25507	-1.26838	1.108	-1.46081	--	--	--
miR3932b-5p	CL3869.Contig1_qie	PREDICTED: homeobox protein BEL1 homolog [Solanum lycopersicum]	--	-15.6885	8.83788	--	-15.6885	10.4007	--	--	--									miR437x-3p	CL9200.Contig1_qie	--	--	--	--	13.4962	-5.08909	--	--	13.4962	-3.34961
miR5376	CL3929.Contig1_qie	Solanum lycopersicum chromosome 4 clone C04HBa0101P06, complete sequence	--	--	-11.0179	2.10851	-11.0179	1.66579	--	--	--									miR4414a-5p	CL9203.Contig2_qie	PREDICTED: squamosa promoter-binding-like protein 6-like [Solanum lycopersicum]	--	--	1.16918	-2.03445	1.77862	-1.83973	--	--	--
miR7545	CL3946.Contig5_qie	PREDICTED: uncharacterized protein LOC101259595 [Solanum lycopersicum]	--	-12.9644	3.32533	-12.9644	3.19597	-1.30167	3.60439	--	--	--								miR4414a-5p	CL9344.Contig1_qie	PREDICTED: squamosa promoter-binding-like protein 9-like [Solanum lycopersicum]	--	--	1.16918	-2.39399	1.77862	-2.26967	--	--	--
miR6024	CL4169.Contig4_qie	auxin response factor 10 [Solanum lycopersicum]	-8.13878	1.92098	-8.13878	2.44081	--	--	--	--	--									miR4414a-5p	CL9344.Contig2_qie	PREDICTED: squamosa promoter-binding-like protein 9-like [Solanum lycopersicum]	--	--	1.16918	-2.93588	1.77862	-3.96356	--	--	--
miR5376	CL4328.Contig1_qie	PREDICTED: peroxisome biogenesis protein 16-like [Solanum lycopersicum]	--	--	-11.0179	6.98365	-11.0179	8.17836	--	--	--									miR167d-3p	Unigene10415_qie	PREDICTED: uncharacterized protein C167.05-like [Solanum lycopersicum]	--	9.96563	-1.27593	9.74037	-1.41303	--	--	--	--
miR5376	CL4328.Contig2_qie	PREDICTED: peroxisome biogenesis protein 16-like [Solanum lycopersicum]	--	--	-11.0179	2.16741	-11.0179	2.19631	--	--	--									miR162a-5p	Unigene10426_qie	PREDICTED: 50S ribosomal protein L15-like [Solanum lycopersicum]	--	1.05063	-1.00362	1.25507	-2.04401	1.108	-1.6132	--	--	--
miR7545	CL4619.Contig1_qie	PREDICTED: calcium-transporting ATPase 4, endoplasmic reticulum-type-like [Solanum lycopersicum]	--	-12.9644	3.9103	-12.9644	4.15291	-1.30167	4.54026	--	--	--								miR157d-3p	Unigene1049_qie	Solanum lycopersicum chromosome 2 clone C02HBa0320M09, complete sequence	--	2.63392	-2.99659	--	2.70887	-3.2411	--	--	--
miR7545	CL4619.Contig2_qie	PREDICTED: calcium-transporting ATPase 4, endoplasmic reticulum-type-like [Solanum lycopersicum]	--	-12.9644	2.33154	-12.9644	1.83549	-1.30167	1.50825	--	--	--								miR2652a	Unigene10845_qie	homeodomain protein [Solanum lycopersicum] >gi|6723679|emb|CAB67118.1| homeodomain protein [Solanum lycopersicum]	--	1.69445	-10.8365	--	1.49713	-10.8365	--	--	--
miR3623-3p	CL4642.Contig1_qie	hypothetical protein VITISV_027817 [Vitis vinifera]	-9.33145	3.50594	-9.33145	4.02577	-9.33145	4.10851	--	--	--	--								miR812v	Unigene11792_qie	Solanum lycopersicum chromosome 12 clone LE_HBa-81D6, complete sequence	14.547	-2.60258	14.0652	-4.19823	--	--	--	--	--
miR821b	CL4718.Contig8_qie	PREDICTED: uncharacterized protein LOC101267710 [Solanum lycopersicum]	--	-8.23836	2.0623	--	-8.23836	1.8178	--	--	--									miR812v	Unigene11973_qie	PREDICTED: uncharacterized protein LOC101254829 [Solanum lycopersicum]	14.547	-3.01238	14.0652	-3.31852	--	--	--	--	--
miR5376	CL493.Contig1_qie	PREDICTED: zeatin O-glucosyltransferase-like [Solanum lycopersicum]	--	--	-11.0179	2.09984	-11.0179	1.81468	--	--	--									miR1074	Unigene12598_qie	Polyprotein, putative [Solanum demissum]	--	1.83439	-2.20716	--	1.79496	-2.55858	--	--	--
miR2199	CL4935.Contig1_qie	PREDICTED: signal recognition particle 72 kDa protein-like [Solanum lycopersicum]	--	-16.2754	1.01339	-1.04963	1.02605	--	--	--	--									miR5654a	Unigene13294_qie	PREDICTED: putative late blight resistance protein homolog R1B-8-like [Solanum lycopersicum]	--	--	7.22583	-1.20726	--	--	7.22583	-1.07162	--
miR2199	CL4935.Contig2_qie	PREDICTED: signal recognition particle 72 kDa protein-like [Solanum lycopersicum]	--	-16.2754	2.02765	-1.04963	1.72571	--	--	--	--									miR4414a-5p	Unigene13436_qie	protein phosphatase 2C [Solanum lycopersicum] >gi|46277128|gb|AAS86762.1| protein phosphatase 2C [Solanum lycopersicum]	--	--	1.16918	-2.09558	1.77862	-2.25137	--	--	--
miR7996a	CL4999.Contig10_qie	PREDICTED: long chain acyl-CoA synthetase 7, peroxisomal-like [Solanum lycopersicum]	--	-8.23836	1.75829	--	-8.23836	2.54026	--	--	--									miR1919c-5p	Unigene16263_qie	PREDICTED: uncharacterized protein LOC101254582 [Solanum lycopersicum]	--	--	1.4958	-9.15754	1.61173	-9.15754	--	--	--
miR3932b-5p	CL5088.Contig3_qie	PREDICTED: uncharacterized protein LOC101254220 [Solanum lycopersicum]	--	-15.6885	4.13269	--	-15.6885	4.12523	--	--	--									miR1919c-5p	Unigene16265_qie	PREDICTED: uncharacterized protein LOC101254582 [Solanum lycopersicum]	--	--	1.4958	-1.36026	1.61173	-1.83774	--	--	--
miR3623-3p	CL511.Contig1_qie	PREDICTED: uncharacterized protein LOC101256560 [Solanum lycopersicum]	-9.33145	1.97251	-9.33145	1.70385	-9.33145	2.1789	--	--	--	--								miR157d-3p	Unigene18051_qie	PREDICTED: E3 ubiquitin-protein ligase COP1-like [Solanum lycopersicum]	--	2.63392	-8.22505	1.94039	-8.22505	--	2.10486	-9.44148	--	--
miR3623-3p	CL5171.Contig1_qie	hypothetical protein VITISV_042821 [Vitis vinifera]	-9.33145	1.70948	-9.33145	2.49526	-9.33145	2.47775	--	--	--	--								miR4414a-5p	Unigene2247_qie	PREDICTED: squamosa promoter-binding protein 1-like [Solanum lycopersicum]	--	--	1.16918	-2.12415	1.77862	-3.15183	--	--	--
miR5813	CL5351.Contig2_qie	PREDICTED: protein PHLOEM PROTEIN 2-LIKE A9-like [Solanum lycopersicum]	--	--	-1.11444	1.91587	-1.17816	2.98772	--	--	--									miR162a-5p	Unigene23599_qie	Solanum lycopersicum chromosome 12 clone LE_HBa-77H15, complete sequence	--	1.05063	-3.42955	1.25507	-2.06141	1.108	-3.08909	--	--	--
miR9478-3p	CL5359.Contig1_qie	PREDICTED: mitogen-activated protein kinase kinase kinase A-like [Solanum lycopersicum]	-10.7577	3.5811	-10.7577	1.85258	-10.7577	4.2305	-10.7577	3.2413	--	--	--							miR8021	Unigene243_qie	PREDICTED: uncharacterized protein LOC101250952 [Solanum lycopersicum]	--	2.67482	-1.07322	2.4655	-1.74947	--	--	--	--
miR5813	CL5383.Contig1_qie	PREDICTED: chloroplastic group IIA intron splicing facilitator CRS1, chloroplastic-like [Solanum lycopersicum]	--	--	-1.11444	1.27165	-1.17816	1.2776	--	--	--									miR3476-5p	Unigene25358_qie	Vitis vinifera contig VV78X098962.9, whole genome shotgun sequence	--	--	9.11889	-5.13398	9.72901	-5.32516	--	9.11889	-1.74932	--
miR3623-3p	CL546.Contig2_qie	PREDICTED: uncharacterized protein LOC101254655 [Solanum lycopersicum]	-9.33145	2.16545	-9.33145	2.10669	-9.33145	2.34692	--	--	--	--								miR1074	Unigene25885_qie	PREDICTED: uncharacterized protein LOC101254244 [Solanum lycopersicum]	--	1.83439	-2.30784	--	1.79496	-2.51092	--	--	--
miR7986	CL5774.Contig2_qie	PREDICTED: uncharacterized protein LOC101266958 [Solanum lycopersicum]	--	-1.36957	1.21842	-2.15003	1.58656	--	--	--	--									miR167d-3p	Unigene26173_qie	PREDICTED: 3-hydroxybutyryl-CoA dehydratase-like [Solanum lycopersicum]	--	9.96563	-1.70257	9.74037	-1.85331	--	--	--	--
miR1074	CL5791.Contig1_qie	sesquiterpene synthase 2 [Solanum habrochaites]	--	--	-10.5794	3.94981	--	--	-12.4138	13.0558	--									miR390a-5p	Unigene27679_qie	PREDICTED: bark storage protein A-like [Solanum lycopersicum]	--	--	9.9103	-2.38087	10.8866	-1.75144	--	--	--
miR2199	CL58.Contig1_qie	PREDICTED: metal tolerance protein C1-like [Solanum lycopersicum]	--	-16.2754	2.32533	-1.04963	1.91587	--	--	--	--									miR3476-5p	Unigene27807_qie	Solanum lycopersicum TAS3-12 siRNA gene, complete sequence	--	--	9.11889	-1.26072	9.72901	-1.48105	--	9.11889	-1.12371	--
miR9748	CL5874.Contig1_qie	PREDICTED: TMV resistance protein N-like [Solanum lycopersicum]	--	-13.6956	1.60217	-13.6956	1.40807	-13.6956	1.02425	--	--	--								miR8167a	Unigene27904_qie	Solanum lycopersicum strain Heinz 1706 chromosome 10 clone slm-63h3 map 10, complete sequence	--	--	--	8.02857	-2.64163	--	--	8.02857	-1.58022
miR7545	CL5987.Contig1_qie	auxin response factor 12 [Solanum lycopersicum] >gi|310697410|gb|ADP06660.1| auxin response factor 12 [Solanum lycopersicum]	--	--	-12.9644	6.90361	-1.30167	7.39051	--	--	--									miR823-3p	Unigene28121_qie	PREDICTED: uncharacterized protein LOC101263179 [Solanum lycopersicum]	--	--	9.77601	-1.84086	9.9982	-1.86854	--	--	--
miR5813	CL6012.Contig1_qie	plasmalemma Na+/H+ antiporter [Solanum lycopersicum]	--	--	-1.11444	1.08086	-1.17816	1.08993	--	--	--									miR6026-5p	Unigene28338_qie	PREDICTED: transcription factor bHLH62-like [Solanum lycopersicum]	8.14006	-1.57798	8.9238	-3.88412	--	--	--	--	--
miR5813	CL6190.Contig2_qie	PREDICTED: BTB/POZ domain-containing protein At3g05675-like [Solanum lycopersicum]	--	--	-1.11444	8.02022	-1.17816	8.5775	--	--	--									miR2652a	Unigene28341_qie	PREDICTED: uncharacterized protein LOC101255855 [Solanum lycopersicum]	--	1.69445	-1.17717	--	1.49713	-2.00663	--	--	--
miR394a	CL6283.Contig2_qie	PREDICTED: synaptotagmin-1-like [Solanum lycopersicum]	--	-1.62328	2.11383	--	-1.08103	2.11325	--	--	--									miR6151a	Unigene28963_qie	PREDICTED: jmjC domain-containing protein 7-like [Solanum lycopersicum]	--	--	9.11889	-2.32643	--	--	9.11889	-1.26929	--
miR167c-3p	CL6300.Contig1_qie	PREDICTED: ATP sulfurylase 1, chloroplastic-like [Solanum lycopersicum]	-7.91642	1.21351	-7.91642	2.13894	-7.91642	1.5716	-7.91642	1.87485	--	--	--							miR3932b-5p	Unigene29338_qie	PREDICTED: uncharacterized protein LOC101254421 [Solanum lycopersicum]	1.4106	-1.29298	--	1.39866	-1.06433	--	--	--	--
miR5298b	CL6349.Contig2_qie	PREDICTED: TMV resistance protein N-like [Solanum lycopersicum]	-2.15253	3.18473	-1.77444	2.65352	-2.9293	3.1586	--	--	--	--								miR3932b-5p	Unigene29365_qie	PREDICTED: fidgetin-like protein 1-like [Solanum lycopersicum]	1.4106	-1.58397	--	1.39866	-1.97448	--	--	--	--
miR3623-3p	CL6355.Contig1_qie	Solanum lycopersicum cDNA, clone: LEFL1029CF10, HTC in leaf	--	-9.33145	1.64726	-9.33145	2.47775	--	--	--	--									miR823-3p	Unigene29573_qie	PREDICTED: putative esterase HI_1161-like [Solanum lycopersicum]	--	--	9.77601	-2.21342	9.9982	-3.9573	--	9.77601	-1.24785	--
miR9726	CL6422.Contig1_qie	Solanum tuberosum chromosome 11 clone RH186L12, complete sequence	--	-9.94616	5.45462	-9.94616	6.90941	--	--	--	--									miR823-3p	Unigene31518_qie	PREDICTED: laccase-6-like [Solanum lycopersicum]	--	--	9.77601	-3.44608	9.9982	-2.15183	--	--	--
miR4376	CL6429.Contig1_qie	--	--	-1.12094	1.6879	-1.81186	1.38862	--	--	--	--									miR167d-3p	Unigene31783_qie	--	--	9.96563	-1.79361	9.74037	-2.6885	--	--	--	--
miR3623-3p	CL6472.Contig4_qie	Similar to CREB-binding protein homolog gb|U88570 from D. melanogaster and contains similarity to callus-associated protein gb|U01961 from Nicotiana tabacum. EST gb|W43427 comes from this gene [Arabidopsis thaliana]	-9.33145	1.80656	-9.33145	1.84687	-9.33145	2.23113	--	--	--	--								miR4414a-5p	Unigene32645_qie	Solanum lycopersicum strain Heinz 1706 chromosome 1 clone hba-126l2 map 1, complete sequence	--	--	1.16918	-2.79838	1.77862	-2.2411	--	--	--
miR5813	CL6738.Contig1_qie	PREDICTED: eukaryotic translation initiation factor 4G-like [Solanum lycopersicum]	--	--	-1.11444	2.39261	-1.17816	1.66579	--	--	--									miR167d-3p	Unigene33545_qie	Solanum lycopersicum chromosome 2 clone C02HBa0172H10, complete sequence	--	9.96563	-3.37511	9.74037	-3.00697	--	--	--	--
miR5650	CL6773.Contig2_qie	PREDICTED: uncharacterized protein LOC101256352 [Solanum lycopersicum]	-9.689	1.18108	--	-9.689	1.28112	--	--	--	--									miR3932b-5p	Unigene39989_qie	Solanum lycopersicum strain Heinz 1706 chromosome 0 clone hba-6a9 map 0, complete sequence	1.4106	-2.86038	--	1.39866	-2.21342	--	--	--	--
miR3623-3p	CL7166.Contig4_qie	PREDICTED: probable pre-mRNA-splicing factor ATP-dependent RNA helicase-like [Solanum lycopersicum]	-9.33145	1.77586	-9.33145	1.16487	-9.33145	1.28685	--	--	--	--								miR5508	Unigene4405_qie	TPA_inf: Nicotiana tabacum SINE SolS-VI_Nt2	--	1.46927	-3.80395	1.52386	-3.02077	1.24646	-11.7369	--	--	--
miR7500	CL7224.Contig1_qie	PREDICTED: uncharacterized protein LOC101267012 [Solanum lycopersicum]	--	-10.8233	1.86965	-10.8233	2.58964	-10.8233	2.08083	--	--	--								miR3932b-5p	Unigene4615_qie	kinesin related protein [Solanum lycopersicum] >gi|27462172|gb|AAO15358.1|AF242356_1 kinesin related protein [Solanum lycopersicum]	1.4106	-1.03179	--	1.39866	-2.15998	--	--	--	--
miR7805-3p	CL7239.Contig1_qie	PREDICTED: mediator of RNA polymerase II transcription subunit 16-like [Solanum lycopersicum]	-8.65338	2.2689	-8.65338	2.4128	-8.65338	2.52355	-8.65338	1.9553	--	--	--							miR167d-3p	Unigene4884_qie	PREDICTED: uncharacterized protein LOC101262432 [Solanum lycopersicum]	--	9.96563	-1.93699	9.74037	-2.59193	--	--	--	--
miR7805-3p	CL7239.Contig2_qie	PREDICTED: mediator of RNA polymerase II transcription subunit 16-like [Solanum lycopersicum]	--	-8.65338	1.57326	-8.65338	1.56794	-8.65338	1.66579	--	--	--								miR2652a	Unigene52900_qie	Solanum lycopersicum chromosome 2 clone C02SLe0092M23, complete sequence	--	1.69445	-11.3109	--	1.49713	-3.61961	--	--	--
miR5020c	CL7446.Contig1_qie	PREDICTED: uncharacterized protein LOC101248227 [Solanum lycopersicum]	--	-9.85501	1.85848	-9.85501	1.1677	-9.85501	1.26273	--	--	--								miR6027-5p	Unigene53217_qie	hypothetical protein PRUPE_ppa007395mg [Prunus persica]	--	1.05274	-3.37511	--	1.01262	-2.61961	--	--	--
miR3623-3p	CL764.Contig2_qie	PREDICTED: 1-aminocyclopropane-1-carboxylate oxidase homolog [Solanum lycopersicum]	-9.33145	2.74695	-9.33145	3.02577	--	--	--	--	--									miR8167a	Unigene5397_qie	Solanum lycopersicum chromosome 9 clone C09HBa0099P03, complete sequence	--	--	--	8.02857	-3.20309	--	--	8.02857	-1.17824
miR5568f-3p	CL7821.Contig2_qie	PREDICTED: acetyl-CoA carboxylase 1-like [Solanum lycopersicum]	--	--	-16.3925	2.43044	-16.3925	2.40276	--	--	--									miR1074	Unigene5431_qie	TPA_exp: putative phytosulfokine peptide precursor [Solanum tuberosum]	--	1.83439	-1.90964	--	1.79496	-3.04917	2.22306	-1.16818	--	--
miR3623-3p	CL7913.Contig1_qie	PREDICTED: uncharacterized protein LOC101266863 [Solanum lycopersicum]	-9.33145	1.35029	-9.33145	1.80107	-9.33145	1.5179	--	--	--	--								miR6026-5p	Unigene6364_qie	PREDICTED: UDP-glucose flavonoid 3-O-glucosyltransferase 6-like [Solanum lycopersicum]	8.14006	-1.73021	8.9238	-1.74444	--	--	--	--	--
miR3932b-5p	CL8055.Contig2_qie	PREDICTED: uncharacterized protein LOC101250339 [Solanum lycopersicum]	--	-15.6885	3.9103	--	-15.6885	3.63542	--	--	--									miR6151a	Unigene7029_qie	PREDICTED: xyloglucan galactosyltransferase KATAMARI1-like [Solanum lycopersicum]	--	--	9.11889	-1.37501	--	--	9.11889	-1.00883	--
miR3932b-5p	CL8055.Contig3_qie	PREDICTED: uncharacterized protein LOC101250339 [Solanum lycopersicum]	--	-15.6885	4.68289	--	-15.6885	4.08083	--	--	--									miR5654a	Unigene8592_qie	S.lycopersicum DNA sequence from clone LE_HBa-213A3 on chromosome 4, complete sequence	--	--	7.22583	-10.3479	--	--	7.22583	-9.48054	--
miR3932b-5p	CL8055.Contig4_qie	PREDICTED: uncharacterized protein LOC101246936 [Solanum lycopersicum]	--	-15.6885	1.83621	--	-15.6885	1.387	--	--	--									miR390a-5p	Unigene9092_qie	GAMYB-like2 [Solanum lycopersicum] >gi|121281634|gb|ABM53274.1| GAMYB-like2 [Solanum lycopersicum]	--	--	9.9103	-1.22164	10.8866	-1.0932	--	--	--
miR5485	CL8130.Contig1_qie	PREDICTED: pleiotropic drug resistance protein 1-like [Solanum lycopersicum]	--	-12.9202	1.04714	-12.9202	1.0714	--	--	--	--
miR3623-3p	CL8202.Contig2_qie	PREDICTED: uncharacterized protein LOC101257480 [Solanum lycopersicum]	-9.33145	9.89469	-9.33145	9.17351	-9.33145	9.95669	--	--	--	--
miR4221	CL8275.Contig1_qie	Putative retrotransposon protein, identical [Solanum demissum]	-1.58371	1.64642	-9.8233	1.05325	-2.81993	1.31796	-1.05777	1.23058	--	--	--
miR2599	CL8313.Contig2_qie	PREDICTED: protein NRDE2 homolog [Solanum lycopersicum]	--	-11.0594	2.39572	-11.0594	1.10851	-11.0594	1.08083	--	--	--
miR5238	CL8435.Contig4_qie	--	--	-1.34078	9.3152	--	-1.73352	9.48574	--	--	--
miR1074	CL855.Contig7_qie	unnamed protein product [Vitis vinifera]	--	--	-10.5794	8.69056	--	--	-12.4138	2.78318	--
miR5376	CL8629.Contig2_qie	PREDICTED: metal tolerance protein 1-like isoform 1 [Solanum lycopersicum] >gi|460394218|ref|XP_004242701.1| PREDICTED: metal tolerance protein 1-like isoform 2 [Solanum lycopersicum] >gi|460394220|ref|XP_004242702.1| PREDICTED: metal tolerance protein 1-like isoform 3 [Solanum lycopersicum] >gi|460394222|ref|XP_004242703.1| PREDICTED: metal tolerance protein 1-like isoform 4 [Solanum lycopersicu…	--	--	-11.0179	2.56794	-11.0179	3.16829	--	--	--
miR9478-3p	CL8722.Contig1_qie	PREDICTED: uncharacterized protein LOC101255771 [Solanum lycopersicum]	-10.7577	7.74038	-10.7577	9.01921	-10.7577	8.38735	-10.7577	8.35967	--	--	--
miR3623-3p	CL8925.Contig1_qie	--	-9.33145	2.97251	-9.33145	3.17333	-9.33145	3.14414	--	--	--	--
miR821b	CL9267.Contig1_qie	hypothetical protein PHYSODRAFT_558034 [Phytophthora sojae]	--	--	-8.23836	10.6277	-8.23836	10.9312	--	--	--
miR821b	CL9267.Contig2_qie	predicted protein [Hordeum vulgare subsp. vulgare]	--	--	-8.23836	8.89411	-8.23836	10.1295	--	--	--
miR8577	CL9325.Contig1_qie	PREDICTED: putative glycerophosphoryl diester phosphodiesterase YhdW-like [Solanum lycopersicum]	-7.91642	1.99206	-7.91642	1.40334	-7.91642	1.58244	-7.91642	1.1333	--	--	--
miR3623-3p	CL9333.Contig2_qie	PREDICTED: uncharacterized protein At3g06530-like [Solanum lycopersicum]	-9.33145	1.21644	-9.33145	1.71765	--	--	--	--	--
miR394a	CL97.Contig1_qie	GAMyb-like1 [Solanum lycopersicum] >gi|121281632|gb|ABM53273.1| GAMyb-like1 [Solanum lycopersicum]	--	-1.62328	1.9103	--	-1.08103	1.98772	--	--	--
miR5568f-3p	CL97.Contig1_qie	GAMyb-like1 [Solanum lycopersicum] >gi|121281632|gb|ABM53273.1| GAMyb-like1 [Solanum lycopersicum]	--	-16.3925	1.9103	--	-16.3925	1.98772	--	--	--
miR5376	CL976.Contig1_qie	PREDICTED: probable receptor-like serine/threonine-protein kinase At5g57670-like [Solanum lycopersicum]	--	--	-11.0179	2.43044	-11.0179	2.45934	--	--	--
miR5376	CL976.Contig3_qie	PREDICTED: probable receptor-like serine/threonine-protein kinase At5g57670-like [Solanum lycopersicum]	--	--	-11.0179	9.90839	-11.0179	9.58115	--	--	--
miR4350	CL9833.Contig2_qie	PREDICTED: uncharacterized protein LOC101249691 [Solanum lycopersicum]	--	-10.2383	7.70739	-10.2383	7.29792	-10.2383	7.46288	--	--	--
miR3932b-5p	CL984.Contig10_qie	AP2 transcription factor SlAP2d [Solanum lycopersicum] >gi|333123373|gb|AEF28822.1| AP2 transcription factor SlAP2d [Solanum lycopersicum]	--	-15.6885	2.02577	--	-15.6885	2.18237	--	--	--
miR3932b-5p	CL984.Contig12_qie	AP2 transcription factor SlAP2d [Solanum lycopersicum] >gi|333123373|gb|AEF28822.1| AP2 transcription factor SlAP2d [Solanum lycopersicum]	--	-15.6885	7.88197	--	-15.6885	8.31554	--	--	--
miR3932b-5p	CL984.Contig6_qie	AP2 transcription factor SlAP2d [Solanum lycopersicum] >gi|333123373|gb|AEF28822.1| AP2 transcription factor SlAP2d [Solanum lycopersicum]	--	-15.6885	3.7516	--	-15.6885	3.08083	--	--	--
miR7986	CL987.Contig3_qie	PREDICTED: asparagine--tRNA ligase, cytoplasmic 2-like [Solanum lycopersicum]	--	-1.36957	9.23063	-2.15003	7.89833	--	--	--	--
miR5813	CL9877.Contig1_qie	PREDICTED: uncharacterized protein LOC101249596 [Solanum lycopersicum]	--	--	-1.11444	9.57366	-1.17816	10.2089	--	--	--
miR5813	CL9877.Contig2_qie	PREDICTED: uncharacterized protein LOC101249596 [Solanum lycopersicum]	--	--	-1.11444	1.39391	-1.17816	1.08083	--	--	--
miR4350	Unigene10_qie	PREDICTED: disease resistance protein At4g27190-like [Solanum lycopersicum]	--	-10.2383	2.15541	-10.2383	1.76641	-10.2383	1.74885	--	--	--
miR4350	Unigene10622_qie	Integrase core domain containing protein [Solanum demissum]	--	-10.2383	1.67897	-10.2383	1.26051	--	--	--	--
miR3932b-5p	Unigene10664_qie	PREDICTED: disease resistance protein RPM1-like [Solanum lycopersicum]	--	-15.6885	1.55686	--	-15.6885	1.67113	--	--	--
miR849	Unigene10843_qie	tocopherol cyclase [Solanum tuberosum]	--	-1.05866	8.94417	-1.38394	9.84282	-1.24388	9.1147	--	--	--
miR3623-3p	Unigene10916_qie	PREDICTED: uncharacterized protein LOC101262686 [Solanum lycopersicum]	--	-9.33145	2.4094	-9.33145	1.94039	--	--	--	--
miR5020c	Unigene10963_qie	PREDICTED: putative ribonuclease H protein At1g65750-like [Solanum lycopersicum]	--	-9.85501	2.39572	-9.85501	1.91587	-9.85501	1.40276	--	--	--
miR9726	Unigene11103_qie	Solanum lycopersicum strain Heinz 1706 chromosome 1 clone hba-5a20 map 1, complete sequence	--	-9.94616	3.49526	-9.94616	2.56794	--	--	--	--
miR5813	Unigene11116_qie	PREDICTED: uncharacterized protein LOC101246984 [Solanum lycopersicum]	--	--	-1.11444	1.85233	-1.17816	2.29831	--	--	--
miR9726	Unigene11128_qie	low temperature and salt responsive protein [Solanum tuberosum]	--	-9.94616	1.8321	-9.94616	2.4364	--	--	--	--
miR5813	Unigene11153_qie	PREDICTED: DNA-directed RNA polymerase D subunit 2a [Solanum lycopersicum]	--	--	-1.11444	1.95097	-1.17816	2.41267	--	--	--
miR8741	Unigene11371_qie	PREDICTED: uncharacterized protein LOC101268853 [Solanum lycopersicum]	--	--	-1.66304	2.24022	--	--	-1.00286	1.00235	--
miR7545	Unigene12175_qie	PREDICTED: CBL-interacting protein kinase 5-like [Solanum lycopersicum]	--	-12.9644	2.6879	-12.9644	2.62308	-1.30167	3.02836	--	--	--
miR5640	Unigene12347_qie	unknown [Solanum lycopersicum]	--	-10.6713	2.44081	-10.6713	2.91587	-10.6713	2.58333	--	--	--
miR3932b-5p	Unigene13242_qie	PREDICTED: pentatricopeptide repeat-containing protein At4g30825, chloroplastic-like [Solanum lycopersicum]	--	-15.6885	2.40367	--	-15.6885	1.95296	--	--	--
miR2916	Unigene13798_qie	Solanum lycopersicum chromosome 9 clone C09HBa0099P03, complete sequence	--	--	-1.21144	10.0344	-1.2249	11.1222	--	--	--
miR5813	Unigene14085_qie	Ser/Thr protein kinase [Solanum chacoense]	--	--	-1.11444	2.16401	-1.17816	1.93197	--	--	--
miR169e-3p	Unigene14217_qie	hypothetical protein VITISV_042679 [Vitis vinifera]	-3.42328	2.46436	-3.75791	2.25607	--	-3.52262	1.96347	--	--	--
miR6164a	Unigene14562_qie	Solanum lycopersicum chromosome 11 clone C11HBa0245M17, complete sequence	-12.5699	1.54901	-12.5699	2.86965	-12.5699	1.56794	--	--	--	--
miR3623-3p	Unigene14759_qie	PREDICTED: uncharacterized protein LOC101267474 [Solanum lycopersicum]	-9.33145	2.91491	-9.33145	2.23142	-9.33145	2.74897	--	--	--	--
miR5813	Unigene14760_qie	PREDICTED: uncharacterized protein LOC101267474 [Solanum lycopersicum]	--	--	-1.11444	1.8767	-1.17816	1.80421	--	--	--
miR3623-3p	Unigene15322_qie	hypothetical protein GUITHDRAFT_113400 [Guillardia theta CCMP2712]	-9.33145	3.54901	-9.33145	1.87787	-9.33145	2.69347	--	--	--	--
miR2916	Unigene15542_qie	S.tuberosum cat gene encoding catalase (partial)	--	-1.19378	2.69457	-1.21144	3.47775	-1.2249	3.62515	--	--	--
miR5376	Unigene15881_qie	--	--	--	-11.0179	2.83098	-11.0179	2.34387	--	--	--
miR5485	Unigene15899_qie	PREDICTED: DNA repair protein REV1-like [Solanum lycopersicum]	-12.9202	1.76272	--	-12.9202	1.69347	--	--	--	--
miR1314	Unigene16853_qie	PREDICTED: U-box domain-containing protein 10-like [Solanum lycopersicum]	--	-9.91642	1.05325	-9.91642	1.03925	--	--	--	--
miR5376	Unigene17129_qie	PREDICTED: uncharacterized protein LOC101268806 isoform 2 [Solanum lycopersicum]	--	--	-11.0179	2.41337	-11.0179	1.77473	--	--	--
miR2599	Unigene17433_qie	PREDICTED: beta-D-xylosidase 1 [Solanum lycopersicum]	--	-11.0594	3.66773	-11.0594	5.4509	-11.0594	2.27348	--	--	--
miR9726	Unigene17708_qie	PREDICTED: 3-ketoacyl-CoA synthase 10-like [Solanum lycopersicum]	--	-9.94616	2.71765	-9.94616	2.46606	--	--	--	--
miR9726	Unigene18540_qie	Lycopersicon esculentum leucine aminopeptidase LapA2 gene, partial cds	--	-9.94616	11.6206	-9.94616	12.4481	--	--	--	--
miR5376	Unigene18877_qie	PREDICTED: autophagy-related protein 8C-like isoform 1 [Solanum lycopersicum]	--	--	-11.0179	3.90044	-11.0179	4.14463	--	--	--
miR5376	Unigene18878_qie	PREDICTED: autophagy-related protein 8C-like isoform 1 [Solanum lycopersicum]	--	--	-11.0179	5.75717	-11.0179	5.95939	--	--	--
miR5813	Unigene1943_qie	PREDICTED: putative disease resistance protein RGA4-like [Solanum lycopersicum]	--	--	-1.11444	3.69347	-1.17816	3.25076	--	--	--
miR3623-3p	Unigene19458_qie	PREDICTED: uncharacterized protein LOC101266159 [Solanum lycopersicum]	-9.33145	3.43883	-9.33145	3.13269	-9.33145	3.69347	--	--	--	--
miR3623-3p	Unigene20240_qie	PREDICTED: uncharacterized protein LOC101264354 [Solanum lycopersicum]	-9.33145	1.27712	-9.33145	1.41844	-9.33145	1.84548	--	--	--	--
miR6224a-5p	Unigene20298_qie	unnamed protein product [Nicotiana tabacum]	--	--	-12.9681	2.17264	--	--	-13.0063	1.72178	--
miR3623-3p	Unigene20487_qie	--	--	-9.33145	2.1998	-9.33145	2.40619	--	--	--	--
miR5258	Unigene21279_qie	Solanum melongena BAC 77N19, complete sequence	--	--	-1.8641	4.10851	--	-1.16441	1.07601	--	--
miR4350	Unigene21623_qie	similar to hedgehog protein [Cyanidioschyzon merolae strain 10D]	--	--	-10.2383	15.0314	-10.2383	15.4248	--	--	--
miR5813	Unigene21822_qie	PREDICTED: zinc finger CCCH domain-containing protein 44-like [Solanum lycopersicum]	--	--	-1.11444	3.02278	-1.17816	2.96535	--	--	--
miR5258	Unigene22143_qie	Solanum tuberosum nematode resistance-like protein (Gro1-3) pseudogene, complete sequence	--	--	-1.8641	3.88987	--	-1.16441	1.05141	--	--
miR7500	Unigene22448_qie	PREDICTED: uncharacterized protein LOC101267012 [Solanum lycopersicum]	--	-10.8233	3.38423	-10.8233	4.13826	-10.8233	4.16829	--	--	--
miR5813	Unigene23020_qie	PREDICTED: uncharacterized protein LOC101256497 [Solanum lycopersicum]	--	--	-1.11444	9.59527	-1.17816	9.8086	--	--	--
miR5813	Unigene23376_qie	PREDICTED: E3 ubiquitin-protein ligase UPL2-like [Solanum lycopersicum]	--	--	-1.11444	2.09582	-1.17816	1.6663	--	--	--
miR2916	Unigene23595_qie	Solanum lycopersicum strain Heinz 1706 chromosome 10 clone sle-43d8 map 10, complete sequence	--	-1.19378	3.0478	-1.21144	3.44479	-1.2249	2.82499	--	--	--
miR169e-3p	Unigene23648_qie	PREDICTED: Solanum lycopersicum histone deacetylase 6-like (LOC101256864), mRNA	-3.42328	9.9259	-3.75791	10.9752	--	-3.52262	10.0427	--	--	--
miR5376	Unigene23665_qie	Solanum lycopersicum DNA, chromosome 8, clone: C08HBa0006F21, complete sequence	--	--	-11.0179	5.0934	-11.0179	4.51824	--	--	--
miR1861a	Unigene23962_qie	PREDICTED: putative disease resistance protein RGA3-like isoform 2 [Solanum lycopersicum] >gi|460408272|ref|XP_004249570.1| PREDICTED: putative disease resistance protein RGA3-like isoform 3 [Solanum lycopersicum]	-8.33145	1.18401	-8.33145	1.81076	-8.33145	1.24601	--	--	--	--
miR9726	Unigene23972_qie	neutral leucine aminopeptidase preprotein [Solanum lycopersicum]	--	-9.94616	3.58083	-9.94616	5.52973	--	--	--	--
miR6171	Unigene24219_qie	PREDICTED: uncharacterized protein LOC101263742 [Solanum lycopersicum]	--	-9.85501	1.98461	-9.85501	1.5958	-9.85501	1.43777	--	--	--
miR3623-3p	Unigene24288_qie	PREDICTED: probably inactive leucine-rich repeat receptor-like protein kinase At2g25790-like [Solanum lycopersicum]	-9.33145	1.69603	-9.33145	2.46293	-9.33145	2.33522	--	--	--	--
miR5650	Unigene24790_qie	PREDICTED: mitogen-activated protein kinase kinase kinase 1-like [Solanum lycopersicum]	-9.689	1.02023	--	-9.689	1.55056	-9.689	1.40248	--	--	--
miR3623-3p	Unigene25452_qie	PREDICTED: uncharacterized protein LOC101245150 [Solanum lycopersicum]	-9.33145	1.62646	-9.33145	1.52827	-9.33145	1.50654	--	--	--	--
miR5813	Unigene25743_qie	PREDICTED: GC-rich sequence DNA-binding factor 1-like [Solanum lycopersicum]	--	--	-1.11444	1.44143	-1.17816	1.16752	--	--	--
miR8577	Unigene26034_qie	PREDICTED: serine/threonine-protein phosphatase PP2A catalytic subunit-like [Glycine max]	-7.91642	1.17362	-7.91642	1.1435	--	--	--	--	--
miR5376	Unigene26057_qie	Solanum lycopersicum cDNA, clone: LEFL2004D11, HTC in fruit	--	--	-11.0179	4.52805	-11.0179	5.52929	--	--	--
miR3623-3p	Unigene26210_qie	PREDICTED: probable LRR receptor-like serine/threonine-protein kinase At1g56130-like isoform 1 [Solanum lycopersicum] >gi|460405771|ref|XP_004248348.1| PREDICTED: probable LRR receptor-like serine/threonine-protein kinase At1g56130-like isoform 2 [Solanum lycopersicum]	-9.33145	1.8885	-9.33145	1.69552	-9.33145	1.79758	--	--	--	--
miR5376	Unigene26401_qie	Solanum lycopersicum DNA, chromosome 8, clone: C08HBa0011I05, complete sequence	--	--	-11.0179	1.69347	-11.0179	1.93881	--	--	--
miR5813	Unigene26892_qie	ribosomal protein L41, component of cytosolic 80S ribosome and 60S large subunit [Chlamydomonas reinhardtii] >gi|158275289|gb|EDP01067.1| ribosomal protein L41 [Chlamydomonas reinhardtii]	--	--	-1.11444	5.55145	-1.17816	5.69554	--	--	--
miR5376	Unigene27328_qie	Solanum tuberosum chromosome 9 clone RH186C17, complete sequence	--	--	-11.0179	10.8905	-11.0179	11.1654	--	--	--
miR6300	Unigene27365_qie	Solanum lycopersicum chromosome 3 clone C03HBa0029M12, complete sequence	--	--	-1.0551	1.07199	-1.00488	2.45934	--	--	--
miR2199	Unigene27620_qie	PREDICTED: uncharacterized protein LOC101244087 [Solanum lycopersicum]	--	-16.2754	1.10774	-1.04963	1.03451	--	--	--	--
miR9726	Unigene28053_qie	Solanum demissum chromosome 11 clone PGEC561, complete sequence	--	-9.94616	2.67583	-9.94616	2.95651	--	--	--	--
miR5376	Unigene28562_qie	Solanum lycopersicum chromosome 2 clone C02HBa0226F10, complete sequence	--	--	-11.0179	2.21543	-11.0179	1.23837	--	--	--
miR5376	Unigene28607_qie	S.lycopersicum DNA sequence from clone LE_HBa-29G15, complete sequence	--	--	-11.0179	1.34952	-11.0179	2.08083	--	--	--
miR6459a-3p	Unigene28726_qie	--	-8.9753	3.671	--	-8.9753	3.52355	--	--	--	--
miR9726	Unigene29046_qie	hypothetical protein ARALYDRAFT_479967 [Arabidopsis lyrata subsp. lyrata] >gi|297329371|gb|EFH59790.1| hypothetical protein ARALYDRAFT_479967 [Arabidopsis lyrata subsp. lyrata]	--	-9.94616	1.64726	-9.94616	2.74078	--	--	--	--
miR5650	Unigene29051_qie	--	-9.689	1.11064	--	-9.689	1.98893	-9.689	1.01372	--	--	--
miR5298b	Unigene29057_qie	TMV resistance protein N, putative [Solanum demissum]	--	-1.77444	10.8535	-2.9293	10.6366	--	--	--	--
miR5813	Unigene29569_qie	--	--	--	-1.11444	4.3865	-1.17816	3.04431	--	--	--
miR7545	Unigene29697_qie	Solanum lycopersicum cDNA, clone: LEFL2039I15, HTC in fruit	--	-12.9644	4.20798	-12.9644	3.83643	-1.30167	4.43838	--	--	--
miR5813	Unigene31233_qie	Solanum lycopersicum cDNA, clone: LEFL2011C10, HTC in fruit	--	--	-1.11444	3.84548	-1.17816	3.25076	--	--	--
miR5376	Unigene31885_qie	Solanum lycopersicum cv. Heinz 1706, chromosome 5 BAC clone C05SLe0028N03, complete sequence	--	--	-11.0179	2.75237	-11.0179	1.88819	--	--	--
miR3623-3p	Unigene32430_qie	PREDICTED: putative ribonuclease H protein At1g65750-like [Solanum lycopersicum]	-9.33145	2.85387	-9.33145	1.82783	-9.33145	2.27844	--	--	--	--
miR3623-3p	Unigene32435_qie	PREDICTED: uncharacterized protein LOC100256388 [Vitis vinifera]	-9.33145	1.39443	--	-9.33145	2.07534	--	--	--	--
miR3623-3p	Unigene32694_qie	--	-9.33145	1.08399	--	-9.33145	1.35244	--	--	--	--
miR3623-3p	Unigene34768_qie	--	--	-9.33145	3.02577	-9.33145	3.43044	--	--	--	--
miR7805-3p	Unigene35190_qie	S.lycopersicum DNA sequence from clone SL_MboI-24O10, complete sequence	--	--	-8.65338	9.51515	-8.65338	10.3806	--	--	--
miR3623-3p	Unigene36004_qie	PREDICTED: pentatricopeptide repeat-containing protein At2g01390-like [Solanum lycopersicum]	-9.33145	2.30955	--	-9.33145	3.10851	--	--	--	--
miR6300	Unigene37638_qie	S.lycopersicum DNA sequence from clone LE_HBa-208L16 on chromosome 4, complete sequence	--	--	-1.0551	9.44707	-1.00488	10.4194	--	--	--
miR5813	Unigene390_qie	PREDICTED: putative BTB/POZ domain-containing protein DOT3-like [Solanum lycopersicum]	--	--	-1.11444	2.49784	-1.17816	2.27837	--	--	--
miR7805-3p	Unigene39420_qie	--	-8.65338	2.63147	--	-8.65338	2.3309	--	--	--	--
miR7545	Unigene40641_qie	--	--	--	-12.9644	2.56794	-1.30167	2.88819	--	--	--
miR4221	Unigene40909_qie	PREDICTED: uncharacterized protein LOC101266485 [Solanum lycopersicum]	--	--	-2.81993	8.96418	-1.05777	9.1589	--	--	--
miR408d	Unigene41328_qie	hypothetical protein PRUPE_ppa024913mg [Prunus persica]	--	--	-11.6978	10.7217	-11.6978	10.7815	--	--	--
miR8011a-3p	Unigene41328_qie	hypothetical protein PRUPE_ppa024913mg [Prunus persica]	--	--	-1.92961	10.7217	--	--	-1.35301	3.78318	--
miR7503	Unigene4215_qie	hypothetical protein VITISV_019029 [Vitis vinifera]	--	-10.3758	9.38627	--	-10.3758	9.62719	--	--	--
miR5376	Unigene42918_qie	Solanum lycopersicum genomic DNA, chromosome 8, clone: C08HBa0197J17, complete sequence	--	--	-11.0179	10.67	-11.0179	9.9902	--	--	--
miR5721	Unigene4488_qie	S.lycopersicum DNA sequence from clone LE_HBa-64G18 on chromosome 4, complete sequence	-13.1356	1.94983	-13.1356	2.53623	-13.1356	2.84548	--	--	--	--
miR8144	Unigene45025_qie	--	--	-8.91642	9.57941	-8.91642	10.8032	--	--	--	--
miR5485	Unigene46370_qie	PREDICTED: pentatricopeptide repeat-containing protein At1g53600, mitochondrial-like [Solanum lycopersicum]	-12.9202	10.4202	-12.9202	10.284	--	--	--	--	--
miR8614	Unigene6114_qie	PREDICTED: protein OBERON 4-like [Solanum lycopersicum]	--	-8.85502	1.77599	-8.85502	2.26771	--	--	--	--
miR3623-3p	Unigene6491_qie	RecName: Full=Isovaleryl-CoA dehydrogenase 1, mitochondrial; Short=IVD 1; Flags: Precursor >gi|10129808|emb|CAC08233.1| isovaleryl-CoA dehydrogenase [Solanum tuberosum]	-9.33145	1.55875	--	-9.33145	1.62438	--	--	--	--
miR5485	Unigene7139_qie	--	-12.9202	4.91688	-12.9202	4.73472	-12.9202	4.91587	--	--	--	--
miR1031a	Unigene7558_qie	disease resistance protein R3a-like protein [Solanum demissum]	-11.9681	1.37993	--	-11.9681	2.07937	--	--	--	--
miR5376	Unigene7580_qie	PREDICTED: probable serine/threonine-protein kinase At1g18390-like [Solanum lycopersicum]	--	--	-11.0179	2.91587	-11.0179	1.93881	--	--	--
miR8575	Unigene8109_qie	PREDICTED: Werner Syndrome-like exonuclease-like [Solanum lycopersicum]	-9.37584	3.04651	--	-9.37584	2.96649	-9.37584	2.83572	--	--	--
miR5376	Unigene8239_qie	Solanum tuberosum chromosome 11 clone RH195J04, complete sequence	--	--	-11.0179	3.0016	-11.0179	1.91733	--	--	--
miR6299	Unigene8902_qie	resistance gene-like [Solanum tuberosum subsp. andigenum]	--	-10.7408	4.8489	-10.7408	4.43044	-10.7408	3.66579	--	--	--
miR3623-3p	Unigene8979_qie	hypothetical protein PRUPE_ppa017741mg [Prunus persica]	-9.33145	1.3727	-9.33145	1.23743	--	--	--	--	--
miR3623-3p	Unigene8993_qie	Solanum lycopersicum chromosome 5 clone C05HBa0011D08, complete sequence	-9.33145	1.34197	-9.33145	2.22345	-9.33145	2.50706	--	--	--	--
miR6299	Unigene940_qie	late blight resistance protein Rpi-blb2 [Solanum bulbocastanum]	-10.7408	10.2989	-10.7408	8.99279	-10.7408	10.8803	-10.7408	8.88579	--	--	--
miR5020c	Unigene9845_qie	PREDICTED: uncharacterized protein LOC101245795 [Solanum lycopersicum]	--	-9.85501	1.41519	-9.85501	1.76981	-9.85501	1.26426	--	--	--
