# Supplementary material for: Cold-responsive miRNAs and their target genes in the wild eggplant species Solanum aculeatissimum
Source: BMC Genomics. 2017 Dec 29;18:1000. doi: 10.1186/s12864-017-4341-y (PMC5747154; doi:10.1186/s12864-017-4341-y)
Supplement: Supplementary file 7 — Analysis of nine miRNAs and their genes differential expression. Chi-square test and fisher-exact test results were both <0.05 and | log2 (CT/NT) | ≥ 1. (XLSX 15 kb) [file 12864_2017_4341_MOESM7_ESM.xlsx]

## Sheet: Table S3
Table S3 Analysis of six miRNAs and their genes differential expression
miRNA	Target geneID	Target gene description	Annotation
			GO
miR168a	CL2784.Contig3_qie/CL2784.Contig6_qie	PREDICTED: probable bifunctional methylthioribulose-1-phosphate dehydratase/enolase-phosphatase E1 1-like [Solanum lycopersicum]	GO:0005829//CC//cytosol
			GO:0009532//CC//plastid stroma
			GO:0009570//CC//chloroplast stroma
			GO:0043169//MF//cation binding
			GO:0044422//CC//organelle part
			GO:0044434//CC//chloroplast part
			GO:0044435//CC//plastid part
			GO:0044446//CC//intracellular organelle part
			GO:0046872//MF//metal ion binding
miR2652a	CL4812.Contig2_qie	PREDICTED: uncharacterized protein LOC101252455 [Solanum lycopersicum]	——
	Unigene28341_qie	PREDICTED: uncharacterized protein LOC101255855 [Solanum lycopersicum]	——
	Unigene52900_qie	Solanum lycopersicum chromosome 2 clone C02SLe0092M23, complete sequence	——
miR812v	CL3453.Contig3_qie	PREDICTED: xylogalacturonan beta-1,3-xylosyltransferase-like [Solanum lycopersicum]	GO:0005794//CC//Golgi apparatus
			GO:0016020//CC//membrane
			GO:0012505//endomembrane system
	Unigene11792_qie	Solanum lycopersicum chromosome 12 clone LE_HBa-81D6, complete sequence	——
	Unigene11973_qie	PREDICTED: uncharacterized protein LOC101254829 [Solanum lycopersicum]	——
miR4414a-5p	CL10904.Contig2_qie	squamosa promoter binding-like protein [Solanum lycopersicum]	GO:0043169//MF//cation binding
			GO:0046872//MF//metal ion binding
	Unigene13436_qie	protein phosphatase 2C [Solanum lycopersicum] >gi|46277128|gb|AAS86762.1| protein phosphatase 2C [Solanum lycopersicum]	GO:0043169//MF//cation binding
			GO:0046872//MF//metal ion binding
miR5813	CL2972.Contig2_qie	PREDICTED: uncharacterized protein LOC101255162 [Solanum lycopersicum]	GO:0010033//BP//response to organic substance
			GO:0042221//BP//response to chemical
	CL6738.Contig1_qie	PREDICTED: eukaryotic translation initiation factor 4G-like [Solanum lycopersicum]	GO:0001101//BP//response to acid chemical
			GO:0010033//BP//response to organic substance
			GO:0042221//BP//response to chemical
			GO:0050896//BP//response to stimulus
			GO:1901700//BP//response to oxygen-containing compound
	Unigene11153_qie	PREDICTED: DNA-directed RNA polymerase D subunit 2a [Solanum lycopersicum]	GO:0032991//CC//macromolecular complex
			GO:0044422//CC//organelle part
			GO:0044446//CC//intracellular organelle part
			GO:0050896//BP//response to stimulus
	Unigene14085_qie	Ser/Thr protein kinase [Solanum chacoense]	GO:0043228//CC//non-membrane-bounded organelle
			GO:0043232//CC//intracellular non-membrane-bounded organelle
			GO:0044422//CC//organelle part
			GO:0044427//CC//chromosomal part
			GO:0044446//CC//intracellular organelle part
	Unigene1943_qie	PREDICTED: putative disease resistance protein RGA4-like [Solanum lycopersicum]	GO:0043531//MF//ADP binding
	Unigene21822_qie	PREDICTED: zinc finger CCCH domain-containing protein 44-like [Solanum lycopersicum]	GO:0006325//BP//chromatin organization
			GO:0043169//MF//cation binding
			GO:0046872//MF//metal ion binding
	Unigene25743_qie	PREDICTED: GC-rich sequence DNA-binding factor 1-like [Solanum lycopersicum]	GO:0005829//CC//cytosol
			GO:0006082//BP//organic acid metabolic process
			GO:0006810//BP//transport
			GO:0009056//BP//catabolic process
			GO:0019752//BP//carboxylic acid metabolic process
			GO:0043436//BP//oxoacid metabolic process
			GO:1901575//BP//organic substance catabolic process
miR167c-3p	CL3616.Contig1_qie	PREDICTED: low affinity sulfate transporter 3-like [Solanum lycopersicum]	GO:0006810//BP//transport
			GO:0016020//CC//membrane
			GO:0022804//MF//active transmembrane transporter activity
			GO:0031224//CC//intrinsic component of membrane
			GO:0044425//CC//membrane part
	CL6300.Contig1_qie	PREDICTED: ATP sulfurylase 1, chloroplastic-like [Solanum lycopersicum]	GO:0000103//MF//sulfate assimilation
			GO:0006810//BP//transport
			GO:0031224//CC//intrinsic component of membrane
			GO:0016020//CC//membrane
			GO:0022804//MF//active transmembrane transporter activity
			GO:0044425//CC//membrane part
miR9478-3p	CL5359.Contig1_qie	PREDICTED: mitogen-activated protein kinase kinase kinase A-like [Solanum lycopersicum]	——
	CL8722.Contig1_qie	PREDICTED: uncharacterized protein LOC101255771 [Solanum lycopersicum]	——
miR4221	CL8275.Contig1_qie	Putative retrotransposon protein, identical [Solanum demissum]	——
miR8577	CL9325.Contig1_qie	PREDICTED: putative glycerophosphoryl diester phosphodiesterase YhdW-like [Solanum lycopersicum]	GO:0005886//CC//plasma membrane
			GO:0016020//CC//membrane
			GO:0071944//CC//cell periphery
Note：significant targets of miRNAs match different time periods
miRNA	Target geneID	Target gene description	log2(sample1/sample2)	log2(miRNA_Ratio)	log2(mRNA_Ratio)
miR168a	CL2784.Contig3_qie	PREDICTED: probable bifunctional methylthioribulose-1-phosphate dehydratase/enolase-phosphatase E1 1-like [Solanum lycopersicum]	log2(0/2)	--	1.0502
			log2(0/6)	-1.52266	1.23546
			log2(0/12)	-1.73949	--
miR2652a	CL4812.Contig2_qie	PREDICTED: uncharacterized protein LOC101252455 [Solanum lycopersicum]	log2(0/2)	--	1.69445
			log2(0/6)	-2.58156	--
			log2(0/12)	1.49713	-1.82606
miR812v	CL3453.Contig3_qie	PREDICTED: xylogalacturonan beta-1,3-xylosyltransferase-like [Solanum lycopersicum]	log2(0/2)	14.547	-10.3481
			log2(0/6)	14.0652	-1.51117
miR4414a-5p	CL10904.Contig2_qie	squamosa promoter binding-like protein [Solanum lycopersicum]	log2(0/6)	1.16918	-3.56391
			log2(0/12)	1.77862	-2.42167
	Unigene13436_qie	protein phosphatase 2C [Solanum lycopersicum] >gi|46277128|gb|AAS86762.1| protein phosphatase 2C [Solanum lycopersicum]	log2(0/6)	1.16918	-2.09558
			log2(0/12)	1.77862	-2.25137
miR5813	CL2972.Contig2_qie	PREDICTED: uncharacterized protein LOC101255162 [Solanum lycopersicum]	log2(0/6)	-1.11444	3.15291
			log2(0/12)	-1.17816	2.40276
	Unigene14085_qie	Ser/Thr protein kinase [Solanum chacoense]	log2(0/6)	-1.11444	2.16401
			log2(0/12)	-1.17816	1.93197
miR167c-3p	CL6300.Contig1_qie	PREDICTED: ATP sulfurylase 1, chloroplastic-like [Solanum lycopersicum]	log2(0/2)	-7.91642	1.21351
			log2(0/6)	-7.91642	2.13894
			log2(0/12)	-7.91642	1.5716
			log2(0/24)	-7.91642	1.87485
miR9478-3p	CL5359.Contig1_qie	PREDICTED: mitogen-activated protein kinase kinase kinase A-like [Solanum lycopersicum]	log2(0/2)	-10.7577	3.5811
			log2(0/6)	-10.7577	1.85258
			log2(0/12)	-10.7577	4.2305
			log2(0/24)	-10.7577	3.2413
	CL8722.Contig1_qie	PREDICTED: uncharacterized protein LOC101255771 [Solanum lycopersicum]	log2(0/2)	-10.7577	7.74038
			log2(0/6)	-10.7577	9.01921
			log2(0/12)	-10.7577	8.38735
			log2(0/24)	-10.7577	8.35967
miR4221	CL8275.Contig1_qie	Putative retrotransposon protein, identical [Solanum demissum]	log2(0/2)	-1.58371	1.64642
			log2(0/6)	-9.8233	1.05325
			log2(0/12)	-2.81993	1.31796
			log2(0/24)	-1.05777	1.23058
miR8577	CL9325.Contig1_qie	PREDICTED: putative glycerophosphoryl diester phosphodiesterase YhdW-like [Solanum lycopersicum]	log2(0/2)	-7.91642	1.99206
			log2(0/6)	-7.91642	1.40334
			log2(0/12)	-7.91642	1.58244
			log2(0/24)	-7.91642	1.1333
