# Supplementary material for: Cold-responsive miRNAs and their target genes in the wild eggplant species Solanum aculeatissimum
Source: BMC Genomics. 2017 Dec 29;18:1000. doi: 10.1186/s12864-017-4341-y (PMC5747154; doi:10.1186/s12864-017-4341-y)
Supplement: Supplementary file 8 — Sequences of primers used for stem-loop qRT-PCR analysis. (XLSX 11 kb) [file 12864_2017_4341_MOESM8_ESM.xlsx]

## Sheet: Table S4
Table S4.1 qRT-PCR validated miRNAs and their primers			Table S4.2 qRT-PCR validated taeget genes and their primers
miRNA	sequence(5'-3')		Target gene	sequence(5'-3')
mi168a(miR168a-3p)	RT：GTTGGCTCTGGTGCAGGGTCCGAGGTATTCGCACCAGAGCCAACATTCAG		CL2784.Contig3_qie	F：ATAACTCCAATGGTGCTT
	F：CCCGCCTTGCATCAACT			R：CTTCCAAACCTGCTGACT
miR2652a	RT：GTTGGCTCTGGTGCAGGGTCCGAGGTATTCGCACCAGAGCCAACAATCCT		CL4812.Contig2_qie	F：CTGCCTTGCCTTCTCCTG
	F：ACGGGGTATGCAGGGTG			R：CTCGCACCGTGAAATAGC
miR812v	RT：GTTGGCTCTGGTGCAGGGTCCGAGGTATTCGCACCAGAGCCAACCCGTCC		CL3453.Contig3_qie	F：TTCTCGCACAACACTCCT
	F：GATGGCTGCACTTAAAATGGG			R：CTTACGGTCTTTCCCTTC
miR4414a-5p	RT：GTTGGCTCTGGTGCAGGGTCCGAGGTATTCGCACCAGAGCCAACTGAACC		CL10904.Contig2_qie	F：GTGTTGAGGAGGATAGCA	Unigene13436_qie	F：AGAGCCTACCGCATAACAGA
	F：GAGCTGCTGACTCGTTGG			R：CCCTTCCCATTTGTTAGT		R：GTGAACCTAAGCCAACCT
miR5813	RT：GTTGGCTCTGGTGCAGGGTCCGAGGTATTCGCACCAGAGCCAACTCCATG		CL2972.Contig2_qie	F：CTGGAAGGCGATGGTTGA	Unigene14085_qie	F：TGCTCAAACGCCTTCCTA
	F：GGGGAAGCAGCGACTCT			R：AGGAAAGAGCAGAGGAGC		R：CCTCATACCTCCTTCTCACA
miR167c-3p	RT：GTTGGCTCTGGTGCAGGGTCCGAGGTATTCGCACCAGAGCCAACAGTGAG		CL6300.Contig1_qie	F：ACCCATTTCGCCATACCT
	F：GCGGCGGGGTCATGCTCGGACAGC			R：TCAGTTGGACCAGCATAG
miR9478-3p	RT：GTTGGCTCTGGTGCAGGGTCCGAGGTATTCGCACCAGAGCCAACAGGCTC		CL5359.Contig1_qie	F：ATGGATTGGACCAGAGGC	CL8722.Contig1_qie	F：ATGAACAGCGTCGGTCTA
	F：GCGGCGGTTCGATGACATATTT			R：GACTTAGCGATGGAGACG		R：TTGGCATTGAAGCACTCT
miR4221	RT：GTTGGCTCTGGTGCAGGGTCCGAGGTATTCGCACCAGAGCCAACTCTTCA		CL8275.Contig1_qie	F：GTTCGGGTGCTTTGTTTG
	F：GCGGCGGAAGAGTTCAAAAGTAG			R：TGCTCGGCATAAGTCATC
miR8577	RT：GTTGGCTCTGGTGCAGGGTCCGAGGTATTCGCACCAGAGCCAACTCATCA		CL9325.Contig1_qie	F：TGGTCCACCGTTGTATGA
	F：GCGGCGGAAAAGGCTCAGATGATGA			R：GAAGAATGGCGATGAGGG
universal reverse primer	GTGCAGGGTCCGAGGT		Action	F：ACTGAGGCACCCCTTAATCCC
U6	F：TCTAACAGTGTAGTTTGTCCCTTCG			R：ACACCATCACCAGAGTCCAACAC
	R：TTGTGCGTGTCATCCTTGC
