# Supplementary material for: Cold-responsive miRNAs and their target genes in the wild eggplant species Solanum aculeatissimum
Source: BMC Genomics. 2017 Dec 29;18:1000. doi: 10.1186/s12864-017-4341-y (PMC5747154; doi:10.1186/s12864-017-4341-y)
Supplement: Supplementary file 9 — Functional analysis of miRNA and target genes in eggplant. GO enrichment analysis of the functions of target genes cleaved by conserved miRNAs. KEGG pathway analysis of target genes of conserved miRNAs in different time periods. (XLSX 36 kb) [file 12864_2017_4341_MOESM9_ESM.xlsx]

## Sheet: Table S5.1
Table S5.1 Functional analysis of miRNA in eggplant
MiRNADown_mRNAUp p-value≤0.05						MiRNAUp_mRNADown p-value≤0.05
GO ID	Term type	Gene Ontology term				GO ID	Term type	Gene Ontology term
GO:0000421	CC	autophagic vacuole membrane				GO:0004177	MF	aminopeptidase activity
GO:0000502	CC	proteasome complex				GO:0007631	BP	feeding behavior
GO:0000822	MF	inositol hexakisphosphate binding				GO:0008235	MF	metalloexopeptidase activity
GO:0002833	BP	positive regulation of response to biotic stimulus				GO:0008237	MF	metallopeptidase activity
GO:0004075	MF	biotin carboxylase activity				GO:0008238	MF	exopeptidase activity
GO:0004177	MF	aminopeptidase activity				GO:0019509	BP	L-methionine biosynthetic process from methylthioadenosine
GO:0004697	MF	protein kinase C activity				GO:0030145	MF	manganese ion binding
GO:0005488	MF	binding				GO:0042372	BP	phylloquinone biosynthetic process
GO:0005776	CC	autophagic vacuole				GO:0042374	BP	phylloquinone metabolic process
GO:0005786	CC	signal recognition particle, endoplasmic reticulum targeting				GO:0043102	BP	amino acid salvage
GO:0005789	CC	endoplasmic reticulum membrane				GO:0043874	MF	acireductone synthase activity
GO:0005829	CC	cytosol				GO:0044002	BP	acquisition of nutrients from host
GO:0006613	BP	cotranslational protein targeting to membrane				GO:0044115	BP	development of symbiont involved in interaction with host
GO:0006614	BP	SRP-dependent cotranslational protein targeting to membrane				GO:0051705	BP	multi-organism behavior
GO:0008233	MF	peptidase activity				GO:0051816	BP	acquisition of nutrients from other organism during symbiotic interaction
GO:0008235	MF	metalloexopeptidase activity				GO:0052093	BP	formation of specialized structure for nutrient acquisition from host
GO:0008237	MF	metallopeptidase activity				GO:0052095	BP	formation of specialized structure for nutrient acquisition from other organism involved in symbiotic interaction
GO:0008238	MF	exopeptidase activity				GO:0052096	BP	formation by symbiont of syncytium involving giant cell for nutrient acquisition from host
GO:0008312	MF	7S RNA binding				GO:0071265	BP	L-methionine biosynthetic process
GO:0009507	CC	chloroplast				GO:0071267	BP	L-methionine salvage
GO:0009537	CC	proplastid
GO:0009571	CC	proplastid stroma
GO:0009631	BP	cold acclimation
GO:0009743	BP	response to carbohydrate
GO:0009976	MF	tocopherol cyclase activity
GO:0010011	MF	auxin binding
GO:0016421	MF	CoA carboxylase activity
GO:0016885	MF	ligase activity, forming carbon-carbon bonds
GO:0016973	BP	poly(A)+ mRNA export from nucleus
GO:0030145	MF	manganese ion binding
GO:0030176	CC	integral component of endoplasmic reticulum membrane
GO:0031227	CC	intrinsic component of endoplasmic reticulum membrane
GO:0032103	BP	positive regulation of response to external stimulus
GO:0033107	CC	CVT vesicle
GO:0033110	CC	Cvt vesicle membrane
GO:0042175	CC	nuclear outer membrane-endoplasmic reticulum membrane network
GO:0043531	MF	ADP binding
GO:0043902	BP	positive regulation of multi-organism process
GO:0045047	BP	protein targeting to ER
GO:0045836	BP	positive regulation of meiotic nuclear division
GO:0048500	CC	signal recognition particle
GO:0050896	BP	response to stimulus
GO:0070011	MF	peptidase activity, acting on L-amino acid peptides
GO:0070972	BP	protein localization to endoplasmic reticulum
GO:0072599	BP	establishment of protein localization to endoplasmic reticulum
GO:1901672	BP	positive regulation of systemic acquired resistance
MiRNADown_mRNAUp p-value≤0.05						MiRNAUp_mRNADown p-value≤0.05
Pathway	All genes with pathway annotation (31582)	Pathway ID				Pathway	All genes with pathway annotation (31582)	Pathway ID
Photosynthesis	157 (0.5%)	ko00195				Citrate cycle (TCA cycle)	142 (0.45%)	ko00020
Purine metabolism	539 (1.71%)	ko00230				Ascorbate and aldarate metabolism	151 (0.48%)	ko00053
Valine, leucine and isoleucine degradation	132 (0.42%)	ko00280				Fatty acid elongation	114 (0.36%)	ko00062
Valine, leucine and isoleucine biosynthesis	208 (0.66%)	ko00290				Ubiquinone and other terpenoid-quinone biosynthesis	162 (0.51%)	ko00130
Glutathione metabolism	200 (0.63%)	ko00480				Glycine, serine and threonine metabolism	293 (0.93%)	ko00260
Pantothenate and CoA biosynthesis	86 (0.27%)	ko00770				Cysteine and methionine metabolism	184 (0.58%)	ko00270
Sesquiterpenoid and triterpenoid biosynthesis	35 (0.11%)	ko00909				Valine, leucine and isoleucine degradation	132 (0.42%)	ko00280
Glucosinolate biosynthesis	49 (0.16%)	ko00966				Valine, leucine and isoleucine biosynthesis	208 (0.66%)	ko00290
Metabolic pathways	6796 (21.52%)	ko01100				Cyanoamino acid metabolism	181 (0.57%)	ko00460
Ribosome biogenesis in eukaryotes	1519 (4.81%)	ko03008				Glutathione metabolism	200 (0.63%)	ko00480
RNA transport	1837 (5.82%)	ko03013				Starch and sucrose metabolism	626 (1.98%)	ko00500
mRNA surveillance pathway	1079 (3.42%)	ko03015				Terpenoid backbone biosynthesis	280 (0.89%)	ko00900
RNA degradation	1504 (4.76%)	ko03018				Diterpenoid biosynthesis	155 (0.49%)	ko00904
RNA polymerase	275 (0.87%)	ko03020				Carotenoid biosynthesis	219 (0.69%)	ko00906
Protein export	103 (0.33%)	ko03060				Sesquiterpenoid and triterpenoid biosynthesis	35 (0.11%)	ko00909
Regulation of autophagy	222 (0.7%)	ko04140				Biosynthesis of secondary metabolites	3466 (10.97%)	ko01110
Plant-pathogen interaction	1935 (6.13%)	ko04626				RNA transport	1837 (5.82%)	ko03013
						RNA polymerase	275 (0.87%)	ko03020
						DNA replication	175 (0.55%)	ko03030
						Spliceosome	941 (2.98%)	ko03040
						Peroxisome	260 (0.82%)	ko04146

## Sheet: Table S5.2
Table S5.1 Functional analysis of miRNA in eggplant
GO ID	Term type	Gene Ontology term		Pathway	Pathway ID	Level 1	Level 2
GO:0000038	BP	very long-chain fatty acid metabolic process		Metabolic pathways	ko01100	Metabolism	Global map
GO:0000096	BP	sulfur amino acid metabolic process		Biosynthesis of secondary metabolites	ko01110	Metabolism	Global map
GO:0000097	BP	sulfur amino acid biosynthetic process		Plant-pathogen interaction	ko04626	Organismal Systems	Environmental adaptation
GO:0000103	MF	sulfate assimilation		Plant hormone signal transduction	ko04075	Environmental Information Processing	Signal transduction
GO:0000229	CC	cytoplasmic chromosome		RNA transport	ko03013	Genetic Information Processing	Translation
GO:0000281	BP	mitotic cytokinesis		Ribosome biogenesis in eukaryotes	ko03008	Genetic Information Processing	Translation
GO:0000281	MF	mitotic cytokinesis		RNA degradation	ko03018	Genetic Information Processing	Folding, sorting and degradation
GO:0000785	CC	chromatin		mRNA surveillance pathway	ko03015	Genetic Information Processing	Translation
GO:0000786	CC	nucleosome		Spliceosome	ko03040	Genetic Information Processing	Transcription
GO:0000910	BP	cytokinesis		Protein processing in endoplasmic reticulum	ko04141	Genetic Information Processing	Folding, sorting and degradation
GO:0000911	BP	cytokinesis by cell plate formation		Ubiquitin mediated proteolysis	ko04120	Genetic Information Processing	Folding, sorting and degradation
GO:0001101	BP	response to acid chemical		Glycerophospholipid metabolism	ko00564	Metabolism	Lipid metabolism
GO:0003735	MF	structural constituent of ribosome		Starch and sucrose metabolism	ko00500	Metabolism	Carbohydrate metabolism
GO:0003825	MF	alpha,alpha-trehalose-phosphate synthase (UDP-forming) activity		Endocytosis	ko04144	Cellular Processes	Transport and catabolism
GO:0004650	MF	polygalacturonase activity		Pyrimidine metabolism	ko00240	Metabolism	Nucleotide metabolism
GO:0004857	MF	enzyme inhibitor activity		Ribosome	ko03010	Genetic Information Processing	Translation
GO:0005086	MF	ARF guanyl-nucleotide exchange factor activity		Purine metabolism	ko00230	Metabolism	Nucleotide metabolism
GO:0005102	MF	receptor binding		Phenylpropanoid biosynthesis	ko00940	Metabolism	Biosynthesis of other secondary metabolites
GO:0005198	MF	structural molecule activity		Circadian rhythm - plant	ko04712	Organismal Systems	Environmental adaptation
GO:0005200	MF	structural constituent of cytoskeleton		Homologous recombination	ko03440	Genetic Information Processing	Replication and repair
GO:0005337	MF	nucleoside transmembrane transporter activity		Oxidative phosphorylation	ko00190	Metabolism	Energy metabolism
GO:0005346	MF	purine ribonucleotide transmembrane transporter activity		Zeatin biosynthesis	ko00908	Metabolism	Metabolism of terpenoids and polyketides
GO:0005347	MF	ATP transmembrane transporter activity		Ether lipid metabolism	ko00565	Metabolism	Lipid metabolism
GO:0005372	MF	water transmembrane transporter activity		Amino sugar and nucleotide sugar metabolism	ko00520	Metabolism	Carbohydrate metabolism
GO:0005506	MF	iron ion binding		Phagosome	ko04145	Cellular Processes	Transport and catabolism
GO:0005507	MF	copper ion binding		ABC transporters	ko02010	Environmental Information Processing	Membrane transport
GO:0005548	MF	phospholipid transporter activity		Phosphatidylinositol signaling system	ko04070	Environmental Information Processing	Signal transduction
GO:0005576	CC	extracellular region		Glycolysis / Gluconeogenesis	ko00010	Metabolism	Carbohydrate metabolism
GO:0005618	CC	cell wall		Pentose and glucuronate interconversions	ko00040	Metabolism	Carbohydrate metabolism
GO:0005730	CC	nucleolus		Glycine, serine and threonine metabolism	ko00260	Metabolism	Amino acid metabolism
GO:0005737	CC	cytoplasm		Stilbenoid, diarylheptanoid and gingerol biosynthesis	ko00945	Metabolism	Biosynthesis of other secondary metabolites
GO:0005739	CC	mitochondrion		Flavonoid biosynthesis	ko00941	Metabolism	Biosynthesis of other secondary metabolites
GO:0005743	CC	mitochondrial inner membrane		Terpenoid backbone biosynthesis	ko00900	Metabolism	Metabolism of terpenoids and polyketides
GO:0005773	CC	vacuole		RNA polymerase	ko03020	Genetic Information Processing	Transcription
GO:0005774	CC	vacuolar membrane		Peroxisome	ko04146	Cellular Processes	Transport and catabolism
GO:0005777	CC	peroxisome		Inositol phosphate metabolism	ko00562	Metabolism	Carbohydrate metabolism
GO:0005794	CC	Golgi apparatus		Nucleotide excision repair	ko03420	Genetic Information Processing	Replication and repair
GO:0005802	CC	trans-Golgi network		Arginine and proline metabolism	ko00330	Metabolism	Amino acid metabolism
GO:0005829	CC	cytosol		Galactose metabolism	ko00052	Metabolism	Carbohydrate metabolism
GO:0005840	CC	ribosome		Regulation of autophagy	ko04140	Cellular Processes	Transport and catabolism
GO:0005886	CC	plasma membrane		Carotenoid biosynthesis	ko00906	Metabolism	Metabolism of terpenoids and polyketides
GO:0005905	CC	coated pit		Basal transcription factors	ko03022	Genetic Information Processing	Transcription
GO:0005911	CC	cell-cell junction		Limonene and pinene degradation	ko00903	Metabolism	Metabolism of terpenoids and polyketides
GO:0006006	BP	glucose metabolic process		Valine, leucine and isoleucine biosynthesis	ko00290	Metabolism	Amino acid metabolism
GO:0006082	BP	organic acid metabolic process		Mismatch repair	ko03430	Genetic Information Processing	Replication and repair
GO:0006090	BP	pyruvate metabolic process		Pyruvate metabolism	ko00620	Metabolism	Carbohydrate metabolism
GO:0006091	BP	generation of precursor metabolites and energy		Glutathione metabolism	ko00480	Metabolism	Metabolism of other amino acids
GO:0006094	BP	gluconeogenesis		Other glycan degradation	ko00511	Metabolism	Glycan biosynthesis and metabolism
GO:0006096	BP	glycolytic process		Fructose and mannose metabolism	ko00051	Metabolism	Carbohydrate metabolism
GO:0006163	BP	purine nucleotide metabolic process		Lysine biosynthesis	ko00300	Metabolism	Amino acid metabolism
GO:0006323	BP	DNA packaging		Cysteine and methionine metabolism	ko00270	Metabolism	Amino acid metabolism
GO:0006325	BP	chromatin organization		Cyanoamino acid metabolism	ko00460	Metabolism	Metabolism of other amino acids
GO:0006333	BP	chromatin assembly or disassembly		Glycosylphosphatidylinositol(GPI)-anchor biosynthesis	ko00563	Metabolism	Glycan biosynthesis and metabolism
GO:0006333	MF	chromatin assembly or disassembly		alpha-Linolenic acid metabolism	ko00592	Metabolism	Lipid metabolism
GO:0006334	BP	nucleosome assembly		DNA replication	ko03030	Genetic Information Processing	Replication and repair
GO:0006334	MF	nucleosome assembly		Glycerolipid metabolism	ko00561	Metabolism	Lipid metabolism
GO:0006412	BP	translation		Carbon fixation in photosynthetic organisms	ko00710	Metabolism	Energy metabolism
GO:0006414	BP	translational elongation		Tyrosine metabolism	ko00350	Metabolism	Amino acid metabolism
GO:0006520	BP	cellular amino acid metabolic process		Ubiquinone and other terpenoid-quinone biosynthesis	ko00130	Metabolism	Metabolism of cofactors and vitamins
GO:0006534	BP	cysteine metabolic process		Glyoxylate and dicarboxylate metabolism	ko00630	Metabolism	Carbohydrate metabolism
GO:0006612	BP	protein targeting to membrane		Flavone and flavonol biosynthesis	ko00944	Metabolism	Biosynthesis of other secondary metabolites
GO:0006612	MF	protein targeting to membrane		Phenylalanine metabolism	ko00360	Metabolism	Amino acid metabolism
GO:0006720	BP	isoprenoid metabolic process		Photosynthesis	ko00195	Metabolism	Energy metabolism
GO:0006733	BP	oxidoreduction coenzyme metabolic process		Porphyrin and chlorophyll metabolism	ko00860	Metabolism	Metabolism of cofactors and vitamins
GO:0006739	BP	NADP metabolic process		Sphingolipid metabolism	ko00600	Metabolism	Lipid metabolism
GO:0006753	BP	nucleoside phosphate metabolic process		Diterpenoid biosynthesis	ko00904	Metabolism	Metabolism of terpenoids and polyketides
GO:0006778	BP	porphyrin-containing compound metabolic process		Ascorbate and aldarate metabolism	ko00053	Metabolism	Carbohydrate metabolism
GO:0006790	BP	sulfur compound metabolic process		Fatty acid metabolism	ko00071	Metabolism	Lipid metabolism
GO:0006810	BP	transport		Tryptophan metabolism	ko00380	Metabolism	Amino acid metabolism
GO:0006833	BP	water transport		Phenylalanine, tyrosine and tryptophan biosynthesis	ko00400	Metabolism	Amino acid metabolism
GO:0006833	MF	water transport		Aminoacyl-tRNA biosynthesis	ko00970	Genetic Information Processing	Translation
GO:0006839	BP	mitochondrial transport		Glycosaminoglycan degradation	ko00531	Metabolism	Glycan biosynthesis and metabolism
GO:0006949	BP	syncytium formation		Citrate cycle (TCA cycle)	ko00020	Metabolism	Carbohydrate metabolism
GO:0006949	MF	syncytium formation		Pentose phosphate pathway	ko00030	Metabolism	Carbohydrate metabolism
GO:0007010	BP	cytoskeleton organization		Base excision repair	ko03410	Genetic Information Processing	Replication and repair
GO:0007010	MF	cytoskeleton organization		Valine, leucine and isoleucine degradation	ko00280	Metabolism	Amino acid metabolism
GO:0007030	BP	Golgi organization		Natural killer cell mediated cytotoxicity	ko04650	Organismal Systems	Immune system
GO:0007030	MF	Golgi organization		N-Glycan biosynthesis	ko00510	Metabolism	Glycan biosynthesis and metabolism
GO:0007568	BP	aging		Cutin, suberine and wax biosynthesis	ko00073	Metabolism	Lipid metabolism
GO:0007623	BP	circadian rhythm		Steroid biosynthesis	ko00100	Metabolism	Lipid metabolism
GO:0008283	BP	cell proliferation		Alanine, aspartate and glutamate metabolism	ko00250	Metabolism	Amino acid metabolism
GO:0008299	BP	isoprenoid biosynthetic process		Fatty acid elongation	ko00062	Metabolism	Lipid metabolism
GO:0008652	BP	cellular amino acid biosynthetic process		Proteasome	ko03050	Genetic Information Processing	Folding, sorting and degradation
GO:0008725	MF	DNA-3-methyladenine glycosylase activity		Protein export	ko03060	Genetic Information Processing	Folding, sorting and degradation
GO:0009056	BP	catabolic process		Lysine degradation	ko00310	Metabolism	Amino acid metabolism
GO:0009069	BP	serine family amino acid metabolic process		SNARE interactions in vesicular transport	ko04130	Genetic Information Processing	Folding, sorting and degradation
GO:0009070	BP	serine family amino acid biosynthetic process		Glycosphingolipid biosynthesis - ganglio series	ko00604	Metabolism	Glycan biosynthesis and metabolism
GO:0009126	BP	purine nucleoside monophosphate metabolic process		Propanoate metabolism	ko00640	Metabolism	Carbohydrate metabolism
GO:0009150	BP	purine ribonucleotide metabolic process		beta-Alanine metabolism	ko00410	Metabolism	Metabolism of other amino acids
GO:0009167	BP	purine ribonucleoside monophosphate metabolic process		Pantothenate and CoA biosynthesis	ko00770	Metabolism	Metabolism of cofactors and vitamins
GO:0009240	BP	isopentenyl diphosphate biosynthetic process		Nitrogen metabolism	ko00910	Metabolism	Energy metabolism
GO:0009295	CC	nucleoid		Riboflavin metabolism	ko00740	Metabolism	Metabolism of cofactors and vitamins
GO:0009505	CC	plant-type cell wall		Sulfur metabolism	ko00920	Metabolism	Energy metabolism
GO:0009506	CC	plasmodesma		Circadian rhythm - mammal	ko04710	Organismal Systems	Environmental adaptation
GO:0009507	CC	chloroplast		Benzoxazinoid biosynthesis	ko00402	Metabolism	Biosynthesis of other secondary metabolites
GO:0009508	CC	plastid chromosome		Nicotinate and nicotinamide metabolism	ko00760	Metabolism	Metabolism of cofactors and vitamins
GO:0009523	CC	photosystem II		Biosynthesis of unsaturated fatty acids	ko01040	Metabolism	Lipid metabolism
GO:0009526	CC	plastid envelope		Isoflavonoid biosynthesis	ko00943	Metabolism	Biosynthesis of other secondary metabolites
GO:0009527	CC	plastid outer membrane		Isoquinoline alkaloid biosynthesis	ko00950	Metabolism	Biosynthesis of other secondary metabolites
GO:0009532	CC	plastid stroma		Arachidonic acid metabolism	ko00590	Metabolism	Lipid metabolism
GO:0009534	CC	chloroplast thylakoid		Linoleic acid metabolism	ko00591	Metabolism	Lipid metabolism
GO:0009535	CC	chloroplast thylakoid membrane		Brassinosteroid biosynthesis	ko00905	Metabolism	Metabolism of terpenoids and polyketides
GO:0009536	CC	plastid		Monoterpenoid biosynthesis	ko00902	Metabolism	Metabolism of terpenoids and polyketides
GO:0009570	CC	chloroplast stroma		Fatty acid biosynthesis	ko00061	Metabolism	Lipid metabolism
GO:0009579	CC	thylakoid		Histidine metabolism	ko00340	Metabolism	Amino acid metabolism
GO:0009612	BP	response to mechanical stimulus		Butanoate metabolism	ko00650	Metabolism	Carbohydrate metabolism
GO:0009612	MF	response to mechanical stimulus		One carbon pool by folate	ko00670	Metabolism	Metabolism of cofactors and vitamins
GO:0009628	BP	response to abiotic stimulus		Tropane, piperidine and pyridine alkaloid biosynthesis	ko00960	Metabolism	Biosynthesis of other secondary metabolites
GO:0009657	BP	plastid organization		Glucosinolate biosynthesis	ko00966	Metabolism	Biosynthesis of other secondary metabolites
GO:0009696	BP	salicylic acid metabolic process		Folate biosynthesis	ko00790	Metabolism	Metabolism of cofactors and vitamins
GO:0009707	CC	chloroplast outer membrane		Sulfur relay system	ko04122	Genetic Information Processing	Folding, sorting and degradation
GO:0009743	BP	response to carbohydrate		Selenocompound metabolism	ko00450	Metabolism	Metabolism of other amino acids
GO:0009743	MF	response to carbohydrate		Indole alkaloid biosynthesis	ko00901	Metabolism	Biosynthesis of other secondary metabolites
GO:0009744	BP	response to sucrose		Taurine and hypotaurine metabolism	ko00430	Metabolism	Metabolism of other amino acids
GO:0009744	MF	response to sucrose		Photosynthesis - antenna proteins	ko00196	Metabolism	Energy metabolism
GO:0009746	BP	response to hexose		Other types of O-glycan biosynthesis	ko00514	Metabolism	Glycan biosynthesis and metabolism
GO:0009746	MF	response to hexose		Non-homologous end-joining	ko03450	Genetic Information Processing	Replication and repair
GO:0009750	BP	response to fructose		Sesquiterpenoid and triterpenoid biosynthesis	ko00909	Metabolism	Metabolism of terpenoids and polyketides
GO:0009750	BP	response to fructose		Vitamin B6 metabolism	ko00750	Metabolism	Metabolism of cofactors and vitamins
GO:0009750	MF	response to fructose		Glycosphingolipid biosynthesis - globo series	ko00603	Metabolism	Glycan biosynthesis and metabolism
GO:0009832	BP	plant-type cell wall biogenesis		Synthesis and degradation of ketone bodies	ko00072	Metabolism	Lipid metabolism
GO:0009832	MF	plant-type cell wall biogenesis		Thiamine metabolism	ko00730	Metabolism	Metabolism of cofactors and vitamins
GO:0009922	MF	fatty acid elongase activity		Anthocyanin biosynthesis	ko00942	Metabolism	Biosynthesis of other secondary metabolites
GO:0009941	CC	chloroplast envelope		Lipoic acid metabolism	ko00785	Metabolism	Metabolism of cofactors and vitamins
GO:0010033	BP	response to organic substance		Caffeine metabolism	ko00232	Metabolism	Biosynthesis of other secondary metabolites
GO:0010033	MF	response to organic substance		C5-Branched dibasic acid metabolism	ko00660	Metabolism	Carbohydrate metabolism
GO:0010035	BP	response to inorganic substance		Biotin metabolism	ko00780	Metabolism	Metabolism of cofactors and vitamins
GO:0010256	BP	endomembrane system organization		Betalain biosynthesis	ko00965	Metabolism	Biosynthesis of other secondary metabolites
GO:0010256	MF	endomembrane system organization
GO:0010310	BP	regulation of hydrogen peroxide metabolic process
GO:0010941	MF	regulation of cell death
GO:0012505	CC	endomembrane system
GO:0015035	MF	protein disulfide oxidoreductase activity
GO:0015036	MF	disulfide oxidoreductase activity
GO:0015085	MF	calcium ion transmembrane transporter activity
GO:0015211	MF	purine nucleoside transmembrane transporter activity
GO:0015216	MF	purine nucleotide transmembrane transporter activity
GO:0015217	MF	ADP transmembrane transporter activity
GO:0015250	MF	water channel activity
GO:0015297	MF	antiporter activity
GO:0015368	MF	calcium:cation antiporter activity
GO:0015399	MF	primary active transmembrane transporter activity
GO:0015662	MF	ATPase activity, coupled to transmembrane movement of ions, phosphorylative mechanism
GO:0015748	BP	organophosphate ester transport
GO:0015858	BP	nucleoside transport
GO:0015858	MF	nucleoside transport
GO:0015865	BP	purine nucleotide transport
GO:0015866	BP	ADP transport
GO:0015866	MF	ADP transport
GO:0015867	BP	ATP transport
GO:0015868	BP	purine ribonucleotide transport
GO:0015934	CC	large ribosomal subunit
GO:0015935	CC	small ribosomal subunit
GO:0015979	BP	photosynthesis
GO:0015994	BP	chlorophyll metabolic process
GO:0015995	BP	chlorophyll biosynthetic process
GO:0016020	CC	membrane
GO:0016049	BP	cell growth
GO:0016049	MF	cell growth
GO:0016052	BP	carbohydrate catabolic process
GO:0016053	BP	organic acid biosynthetic process
GO:0016109	BP	tetraterpenoid biosynthetic process
GO:0016117	BP	carotenoid biosynthetic process
GO:0016209	MF	antioxidant activity
GO:0016491	MF	oxidoreductase activity
GO:0016667	MF	oxidoreductase activity, acting on a sulfur group of donors
GO:0016705	MF	oxidoreductase activity, acting on paired donors, with incorporation or reduction of molecular oxygen
GO:0016762	MF	xyloglucan:xyloglucosyl transferase activity
GO:0018022	BP	peptidyl-lysine methylation
GO:0018298	BP	protein-chromophore linkage
GO:0018298	BP	protein-chromophore linkage
GO:0018958	BP	phenol-containing compound metabolic process
GO:0019012	CC	virion
GO:0019013	CC	viral nucleocapsid
GO:0019028	CC	viral capsid
GO:0019216	BP	regulation of lipid metabolic process
GO:0019288	BP	isopentenyl diphosphate biosynthetic process, methylerythritol 4-phosphate pathway
GO:0019318	BP	hexose metabolic process
GO:0019318	MF	hexose metabolic process
GO:0019319	BP	hexose biosynthetic process
GO:0019344	BP	cysteine biosynthetic process
GO:0019362	BP	pyridine nucleotide metabolic process
GO:0019682	BP	glyceraldehyde-3-phosphate metabolic process
GO:0019693	BP	ribose phosphate metabolic process
GO:0019752	BP	carboxylic acid metabolic process
GO:0019755	BP	one-carbon compound transport
GO:0019866	CC	organelle inner membrane
GO:0019901	MF	protein kinase binding
GO:0020037	MF	heme binding
GO:0021700	BP	developmental maturation
GO:0021700	MF	developmental maturation
GO:0022613	BP	ribonucleoprotein complex biogenesis
GO:0022625	CC	cytosolic large ribosomal subunit
GO:0022626	CC	cytosolic ribosome
GO:0022627	CC	cytosolic small ribosomal subunit
GO:0022804	MF	active transmembrane transporter activity
GO:0030029	BP	actin filament-based process
GO:0030054	CC	cell junction
GO:0030117	CC	membrane coat
GO:0030118	CC	clathrin coat
GO:0030120	CC	vesicle coat
GO:0030130	CC	clathrin coat of trans-Golgi network vesicle
GO:0030131	CC	clathrin adaptor complex
GO:0030132	CC	clathrin coat of coated pit
GO:0030154	MF	cell differentiation
GO:0030275	MF	LRR domain binding
GO:0030312	CC	external encapsulating structure
GO:0030529	CC	ribonucleoprotein complex
GO:0031224	CC	intrinsic component of membrane
GO:0031225	CC	anchored component of membrane
GO:0031226	CC	intrinsic component of plasma membrane
GO:0031497	BP	chromatin assembly
GO:0031497	MF	chromatin assembly
GO:0031967	CC	organelle envelope
GO:0031974	CC	membrane-enclosed lumen
GO:0031975	CC	envelope
GO:0031976	CC	plastid thylakoid
GO:0031981	CC	nuclear lumen
GO:0031984	CC	organelle subcompartment
GO:0032506	BP	cytokinetic process
GO:0032506	MF	cytokinetic process
GO:0032535	BP	regulation of cellular component size
GO:0032879	BP	regulation of localization
GO:0032879	MF	regulation of localization
GO:0032991	CC	macromolecular complex
GO:0032993	CC	protein-DNA complex
GO:0033013	BP	tetrapyrrole metabolic process
GO:0033612	MF	receptor serine/threonine kinase binding
GO:0034284	BP	response to monosaccharide
GO:0034284	MF	response to monosaccharide
GO:0034285	BP	response to disaccharide
GO:0034285	MF	response to disaccharide
GO:0034357	CC	photosynthetic membrane
GO:0034728	BP	nucleosome organization
GO:0034728	MF	nucleosome organization
GO:0034968	BP	histone lysine methylation
GO:0036293	BP	response to decreased oxygen levels
GO:0040007	BP	growth
GO:0040007	MF	growth
GO:0042044	BP	fluid transport
GO:0042044	MF	fluid transport
GO:0042221	BP	response to chemical
GO:0042221	MF	response to chemical
GO:0042254	BP	ribosome biogenesis
GO:0042274	BP	ribosomal small subunit biogenesis
GO:0042278	BP	purine nucleoside metabolic process
GO:0042537	BP	benzene-containing compound metabolic process
GO:0042537	MF	benzene-containing compound metabolic process
GO:0042555	CC	MCM complex
GO:0042579	CC	microbody
GO:0042646	CC	plastid nucleoid
GO:0042651	CC	thylakoid membrane
GO:0042807	CC	central vacuole
GO:0042973	MF	glucan endo-1,3-beta-D-glucosidase activity
GO:0043169	MF	cation binding
GO:0043228	CC	non-membrane-bounded organelle
GO:0043232	CC	intracellular non-membrane-bounded organelle
GO:0043233	CC	organelle lumen
GO:0043436	BP	oxoacid metabolic process
GO:0043522	MF	leucine zipper domain binding
GO:0043531	MF	ADP binding
GO:0044272	BP	sulfur compound biosynthetic process
GO:0044281	BP	small molecule metabolic process
GO:0044283	BP	small molecule biosynthetic process
GO:0044391	CC	ribosomal subunit
GO:0044422	CC	organelle part
GO:0044423	CC	virion part
GO:0044425	CC	membrane part
GO:0044427	CC	chromosomal part
GO:0044431	CC	Golgi apparatus part
GO:0044434	CC	chloroplast part
GO:0044435	CC	plastid part
GO:0044436	CC	thylakoid part
GO:0044437	CC	vacuolar part
GO:0044444	CC	cytoplasmic part
GO:0044445	CC	cytosolic part
GO:0044446	CC	intracellular organelle part
GO:0044724	BP	single-organism carbohydrate catabolic process
GO:0044815	CC	DNA packaging complex
GO:0045454	BP	cell redox homeostasis
GO:0045730	BP	respiratory burst
GO:0046128	BP	purine ribonucleoside metabolic process
GO:0046148	BP	pigment biosynthetic process
GO:0046364	BP	monosaccharide biosynthetic process
GO:0046490	BP	isopentenyl diphosphate metabolic process
GO:0046496	BP	nicotinamide nucleotide metabolic process
GO:0046658	CC	anchored component of plasma membrane
GO:0046872	MF	metal ion binding
GO:0046906	MF	tetrapyrrole binding
GO:0048046	CC	apoplast
GO:0048468	BP	cell development
GO:0048475	CC	coated membrane
GO:0048511	BP	rhythmic process
GO:0048555	CC	generative cell nucleus
GO:0048588	BP	developmental cell growth
GO:0048767	BP	root hair elongation
GO:0048869	MF	cellular developmental process
GO:0050896	BP	response to stimulus
GO:0051049	BP	regulation of transport
GO:0051186	BP	cofactor metabolic process
GO:0051301	BP	cell division
GO:0051503	BP	adenine nucleotide transport
GO:0051567	BP	histone H3-K9 methylation
GO:0055035	CC	plastid thylakoid membrane
GO:0055044	CC	symplast
GO:0055114	BP	oxidation-reduction process
GO:0060560	BP	developmental growth involved in morphogenesis
GO:0061640	BP	cytoskeleton-dependent cytokinesis
GO:0061640	MF	cytoskeleton-dependent cytokinesis
GO:0061647	BP	histone H3-K9 modification
GO:0065004	BP	protein-DNA complex assembly
GO:0070013	CC	intracellular organelle lumen
GO:0070482	BP	response to oxygen levels
GO:0071446	BP	cellular response to salicylic acid stimulus
GO:0071824	BP	protein-DNA complex subunit organization
GO:0071944	CC	cell periphery
GO:0072521	BP	purine-containing compound metabolic process
GO:0072524	BP	pyridine-containing compound metabolic process
GO:0080167	BP	response to karrikin
GO:0090066	BP	regulation of anatomical structure size
GO:0097164	BP	ammonium ion metabolic process
GO:0098588	CC	bounding membrane of organelle
GO:0098589	CC	membrane region
GO:0098791	CC	Golgi subcompartment
GO:0098796	CC	membrane protein complex
GO:0098805	CC	whole membrane
GO:1901564	BP	organonitrogen compound metabolic process
GO:1901566	BP	organonitrogen compound biosynthetic process
GO:1901575	BP	organic substance catabolic process
GO:1901605	BP	alpha-amino acid metabolic process
GO:1901700	BP	response to oxygen-containing compound
GO:1901700	MF	response to oxygen-containing compound
GO:1902410	MF	mitotic cytokinetic process
GO:1903047	BP	mitotic cell cycle process
GO:1903047	MF	mitotic cell cycle process
GO:2000028	BP	regulation of photoperiodism, flowering
